# Supplementary material for: 2-[(1H-Imidazol-1-yl)meth­yl]-1-[4-(trifluoro­meth­yl)phen­yl]-1H-indole
Source: Acta Crystallogr Sect E Struct Rep Online. 2012 Mar 17;68(Pt 4):o1081. doi: 10.1107/S1600536812010471 (PMC3344036; doi:10.1107/S1600536812010471)
Supplement: Supplementary file 1 [file e-68-o1081-sup1.cif]

##############################################################################
#                                                                            #
# This CIF contains the data in a paper accepted for publication in          #
# Acta Crystallographica Section E. It conforms to the requirements of       #
# Notes for Authors for Acta Crystallographica Section E, and has been       #
# peer reviewed under the auspices of the IUCr Commission on Journals.       #
#                                                                            #
# Full details of the Crystallographic Information File format               #
# are given in the paper "The Crystallographic Information File (CIF):       #
# a New Standard Archive File for Crystallography" by S. R. Hall, F. H.      #
# Allen and I. D. Brown [Acta Cryst. (1991), A47, 655-685].                  #
#                                                                            #
# The current version of the core CIF dictionary is obtainable from          #
# ftp://ftp.iucr.org/pub/cif_core.dic.                                       #
#                                                                            #
# Software is freely available for graphical display of the structure(s)     #
# in this CIF. For information consult the CIF software page                 #
# http://www.iucr.org/resources/cif/software.                                #
#                                                                            #
# This file may be used for bona fide research purposes within the           #
# scientific community so long as proper attribution is given to the journal # 
# article from which it was obtained.                                        #
#                                                                            #
##############################################################################
data_I
_audit_creation_method     SHELXL-97
_chemical_name_systematic
;
2-[(1<i>H</i>-Imidazol-1-yl)methyl]-1-[4-(trifluoromethyl)phenyl]-1<i>H</i>-
indole
;
_chemical_name_common
            2-((1H-imidazol-1-yl)methyl)-1-(4-(trifluoromethyl)phenyl)-1H-indole
_chemical_formula_moiety     'C19 H14 F3 N3'
_chemical_formula_sum     'C19 H14 F3 N3'
_chemical_formula_iupac     'C19 H14 F3 N3'
_chemical_formula_weight     341.33
_chemical_melting_point     ?
_symmetry_cell_setting     orthorhombic
_symmetry_space_group_name_H-M     'P b c a'
_symmetry_space_group_name_Hall     '-P 2ac 2ab'
loop_
    _symmetry_equiv_pos_as_xyz
    'x, y, z'
    'x+1/2, -y+1/2, -z'
    '-x, y+1/2, -z+1/2'
    '-x+1/2, -y, z+1/2'
    '-x, -y, -z'
    '-x-1/2, y-1/2, z'
    'x, -y-1/2, z-1/2'
    'x-1/2, y, -z-1/2'
_cell_length_a     10.3732(17)
_cell_length_b     7.9960(13)
_cell_length_c     37.665(6)
_cell_angle_alpha     90.00
_cell_angle_beta     90.00
_cell_angle_gamma     90.00
_cell_volume     3124.0(9)
_cell_formula_units_Z     8
_cell_measurement_reflns_used     5075
_cell_measurement_theta_min     2.24
_cell_measurement_theta_max     30.07
_cell_measurement_temperature     100(2)
_exptl_crystal_description     laminiplantation
_exptl_crystal_colour     colourless
_exptl_crystal_size_max     0.53
_exptl_crystal_size_mid     0.26
_exptl_crystal_size_min     0.05
_exptl_crystal_density_diffrn     1.451
_exptl_crystal_density_meas     ?
_exptl_crystal_density_method     'not measured'
_exptl_crystal_F_000     1408
_exptl_absorpt_coefficient_mu     0.113
_exptl_absorpt_correction_type     multi-scan
_exptl_absorpt_process_details     '(SADABS; Sheldrick, 2004)'
_exptl_absorpt_correction_T_min     0.9426
_exptl_absorpt_correction_T_max     0.9944
_exptl_special_details     ?
_diffrn_ambient_temperature     100(2)
_diffrn_radiation_type     MoK\a
_diffrn_radiation_wavelength     0.71073
_diffrn_radiation_source     'fine-focus sealed tube'
_diffrn_radiation_monochromator     graphite
_diffrn_measurement_device_type     'Bruker APEXII CCD'
_diffrn_measurement_method     '\f and \w scans'
_diffrn_detector_area_resol_mean     0.71
_diffrn_reflns_number     30000
_diffrn_reflns_av_R_equivalents     0.0927
_diffrn_reflns_av_sigmaI/netI     0.0613
_diffrn_reflns_theta_min     1.08
_diffrn_reflns_theta_max     30.19
_diffrn_reflns_theta_full     30.19
_diffrn_measured_fraction_theta_max     0.971
_diffrn_measured_fraction_theta_full     0.971
_diffrn_reflns_limit_h_min     -14
_diffrn_reflns_limit_h_max     14
_diffrn_reflns_limit_k_min     -11
_diffrn_reflns_limit_k_max     11
_diffrn_reflns_limit_l_min     -52
_diffrn_reflns_limit_l_max     52
_refine_special_details
;
Refinement of <i>F</i>^2^ against ALL reflections. The weighted <i>R</i>-factor
<i>wR</i> and goodness of fit <i>S</i> are based on <i>F</i>^2^, conventional
<i>R</i>-factors <i>R</i> are based on <i>F</i>, with <i>F</i> set to zero for
negative <i>F</i>^2^. The threshold expression of <i>F</i>^2^ >
\s(<i>F</i>^2^) is used only for calculating <i>R</i>-factors(gt) <i>etc</i>.
and is not relevant to the choice of reflections for refinement.
<i>R</i>-factors based on <i>F</i>^2^ are statistically about twice as large
as those based on <i>F</i>, and <i>R</i>- factors based on ALL data will be
even larger.
;
_reflns_number_total     4505
_reflns_number_gt     3217
_reflns_threshold_expression     I>2sigma(I)
_refine_ls_structure_factor_coef     Fsqd
_refine_ls_matrix_type     full
_refine_ls_R_factor_all     0.1174
_refine_ls_R_factor_gt     0.0791
_refine_ls_wR_factor_gt     0.1863
_refine_ls_wR_factor_ref     0.2142
_refine_ls_goodness_of_fit_ref     0.994
_refine_ls_restrained_S_all     0.994
_refine_ls_number_reflns     4505
_refine_ls_number_parameters     226
_refine_ls_number_restraints     0
_refine_ls_hydrogen_treatment     constr
_refine_ls_weighting_scheme     calc
_refine_ls_weighting_details
         'calc w=1/[\s^2^(Fo^2^)+(0.0877P)^2^+8.8995P] where P=(Fo^2^+2Fc^2^)/3'
_atom_sites_solution_hydrogens     geom
_atom_sites_solution_primary     direct
_atom_sites_solution_secondary     difmap
_refine_ls_shift/su_max     0.001
_refine_ls_shift/su_mean     0.000
_refine_diff_density_max     0.507
_refine_diff_density_min     -0.380
_refine_ls_extinction_method     none
_refine_ls_extinction_coef     ?
loop_
    _atom_type_symbol
    _atom_type_description
    _atom_type_scat_dispersion_real
    _atom_type_scat_dispersion_imag
    _atom_type_scat_source
    'C' 'C' 0.0033 0.0016
                         'International Tables Vol C Tables 4.2.6.8 and 6.1.1.4'
    'H' 'H' 0.0000 0.0000
                         'International Tables Vol C Tables 4.2.6.8 and 6.1.1.4'
    'N' 'N' 0.0061 0.0033
                         'International Tables Vol C Tables 4.2.6.8 and 6.1.1.4'
    'F' 'F' 0.0171 0.0103
                         'International Tables Vol C Tables 4.2.6.8 and 6.1.1.4'
_computing_data_collection     'APEX2 (Bruker, 1998)'
_computing_cell_refinement     'SAINT (Bruker, 1998)'
_computing_data_reduction     'SAINT (Bruker, 1998)'
_computing_structure_solution     'SHELXS97 (Sheldrick, 2008)'
_computing_structure_refinement     'SHELXL97 (Sheldrick, 2008)'
_computing_molecular_graphics     'SHELXTL (Sheldrick, 2008)'
_computing_publication_material     'SHELXTL (Sheldrick, 2008)'
loop_
    _atom_site_type_symbol
    _atom_site_label
    _atom_site_fract_x
    _atom_site_fract_y
    _atom_site_fract_z
    _atom_site_U_iso_or_equiv
    _atom_site_adp_type
    _atom_site_calc_flag
    _atom_site_refinement_flags
    _atom_site_occupancy
    _atom_site_symmetry_multiplicity
    _atom_site_disorder_assembly
    _atom_site_disorder_group
    F F1 -0.1652(2) 0.1525(3) 0.97255(6) 0.0444(6) Uani d . 1 1 . .
    F F2 -0.1194(2) 0.4118(3) 0.97874(6) 0.0422(6) Uani d . 1 1 . .
    F F3 -0.0238(2) 0.2278(3) 1.01033(5) 0.0430(6) Uani d . 1 1 . .
    N N1 0.3126(2) 0.1845(3) 0.86957(5) 0.0130(4) Uani d . 1 1 . .
    N N2 0.0946(2) 0.1498(3) 0.80082(6) 0.0141(4) Uani d . 1 1 . .
    N N3 -0.0810(2) 0.2676(3) 0.77776(7) 0.0229(5) Uani d . 1 1 . .
    C C1 0.2961(3) 0.1098(3) 0.83609(6) 0.0133(5) Uani d . 1 1 . .
    C C2 0.4120(3) 0.1060(3) 0.81894(6) 0.0143(5) Uani d . 1 1 . .
    H H2 0.4275 0.0596 0.7961 0.017 Uiso calc R 1 1 . .
    C C3 0.6355(3) 0.2300(4) 0.83646(7) 0.0192(6) Uani d . 1 1 . .
    H H3 0.6802 0.1996 0.8154 0.023 Uiso calc R 1 1 . .
    C C4 0.6967(3) 0.3203(4) 0.86292(8) 0.0228(6) Uani d . 1 1 . .
    H H4 0.7839 0.3535 0.8598 0.027 Uiso calc R 1 1 . .
    C C5 0.6313(3) 0.3638(4) 0.89460(7) 0.0215(6) Uani d . 1 1 . .
    H H5 0.6758 0.4248 0.9124 0.026 Uiso calc R 1 1 . .
    C C6 0.5041(3) 0.3194(4) 0.90018(7) 0.0167(5) Uani d . 1 1 . .
    H H6 0.4604 0.3484 0.9215 0.020 Uiso calc R 1 1 . .
    C C7 0.4424(2) 0.2299(3) 0.87310(7) 0.0147(5) Uani d . 1 1 . .
    C C8 0.5063(3) 0.1844(3) 0.84135(7) 0.0151(5) Uani d . 1 1 . .
    C C9 0.2173(3) 0.2037(3) 0.89657(7) 0.0140(5) Uani d . 1 1 . .
    C C10 0.1007(2) 0.2828(3) 0.88912(7) 0.0144(5) Uani d . 1 1 . .
    H H10 0.0841 0.3242 0.8659 0.017 Uiso calc R 1 1 . .
    C C11 0.0090(3) 0.3010(4) 0.91571(7) 0.0168(5) Uani d . 1 1 . .
    H H11 -0.0712 0.3530 0.9106 0.020 Uiso calc R 1 1 . .
    C C12 0.0349(3) 0.2429(3) 0.94987(7) 0.0160(5) Uani d . 1 1 . .
    C C13 0.1510(3) 0.1651(3) 0.95761(7) 0.0170(5) Uani d . 1 1 . .
    H H13 0.1679 0.1257 0.9809 0.020 Uiso calc R 1 1 . .
    C C14 0.2428(3) 0.1450(3) 0.93089(6) 0.0164(5) Uani d . 1 1 . .
    H H14 0.3225 0.0916 0.9360 0.020 Uiso calc R 1 1 . .
    C C15 -0.0667(3) 0.2588(4) 0.97782(7) 0.0205(6) Uani d . 1 1 . .
    C C16 0.1706(3) 0.0383(3) 0.82356(7) 0.0152(5) Uani d . 1 1 . .
    H H16A 0.1884 -0.0661 0.8103 0.018 Uiso calc R 1 1 . .
    H H16B 0.1181 0.0083 0.8446 0.018 Uiso calc R 1 1 . .
    C C17 -0.0343(3) 0.1775(4) 0.80402(7) 0.0189(5) Uani d . 1 1 . .
    H H17 -0.0849 0.1364 0.8231 0.023 Uiso calc R 1 1 . .
    C C18 0.0239(3) 0.2973(4) 0.75601(7) 0.0202(6) Uani d . 1 1 . .
    H H18 0.0207 0.3596 0.7346 0.024 Uiso calc R 1 1 . .
    C C19 0.1328(3) 0.2251(3) 0.76948(7) 0.0166(5) Uani d . 1 1 . .
    H H19 0.2169 0.2264 0.7595 0.020 Uiso calc R 1 1 . .
loop_
    _atom_site_aniso_label
    _atom_site_aniso_U_11
    _atom_site_aniso_U_22
    _atom_site_aniso_U_33
    _atom_site_aniso_U_12
    _atom_site_aniso_U_13
    _atom_site_aniso_U_23
    F1 0.0345(11) 0.0602(15) 0.0383(12) -0.0245(11) 0.0181(9) -0.0139(11)
    F2 0.0478(13) 0.0346(11) 0.0444(12) 0.0137(10) 0.0285(10) 0.0034(10)
    F3 0.0367(11) 0.0788(17) 0.0134(9) 0.0105(11) 0.0078(8) 0.0042(10)
    N1 0.0148(10) 0.0162(10) 0.0081(9) 0.0008(8) -0.0002(8) 0.0005(8)
    N2 0.0169(11) 0.0151(10) 0.0105(10) -0.0008(8) -0.0006(8) -0.0022(8)
    N3 0.0195(12) 0.0278(13) 0.0215(12) 0.0005(10) -0.0042(10) -0.0042(10)
    C1 0.0195(12) 0.0123(11) 0.0082(10) 0.0026(9) 0.0004(9) 0.0018(9)
    C2 0.0207(13) 0.0143(11) 0.0079(10) 0.0023(10) 0.0011(9) -0.0015(9)
    C3 0.0161(13) 0.0258(14) 0.0157(12) 0.0045(11) 0.0025(10) 0.0014(11)
    C4 0.0149(12) 0.0335(16) 0.0202(13) -0.0007(11) 0.0004(10) -0.0006(12)
    C5 0.0167(13) 0.0314(15) 0.0165(13) -0.0001(11) -0.0042(10) -0.0047(11)
    C6 0.0173(12) 0.0213(13) 0.0114(11) 0.0022(10) 0.0001(9) -0.0021(10)
    C7 0.0145(11) 0.0171(12) 0.0123(11) 0.0021(9) -0.0007(9) 0.0008(9)
    C8 0.0172(12) 0.0177(12) 0.0104(11) 0.0040(10) -0.0001(9) -0.0002(9)
    C9 0.0186(12) 0.0132(11) 0.0102(11) -0.0002(9) 0.0027(9) -0.0011(9)
    C10 0.0177(12) 0.0170(12) 0.0085(11) -0.0010(10) -0.0009(9) 0.0014(9)
    C11 0.0163(12) 0.0216(13) 0.0125(12) 0.0004(10) -0.0007(9) -0.0006(10)
    C12 0.0188(12) 0.0188(12) 0.0104(11) -0.0032(10) 0.0021(10) -0.0014(9)
    C13 0.0236(13) 0.0197(13) 0.0076(11) -0.0016(10) -0.0014(10) 0.0015(9)
    C14 0.0190(12) 0.0196(13) 0.0106(11) 0.0023(10) -0.0005(10) 0.0009(10)
    C15 0.0214(13) 0.0254(15) 0.0148(12) -0.0026(11) 0.0068(10) -0.0013(10)
    C16 0.0209(13) 0.0144(12) 0.0103(11) -0.0026(10) -0.0023(10) 0.0006(9)
    C17 0.0148(12) 0.0262(14) 0.0157(12) -0.0012(11) 0.0008(10) -0.0039(11)
    C18 0.0271(14) 0.0198(13) 0.0136(12) 0.0003(11) -0.0043(11) -0.0019(10)
    C19 0.0208(13) 0.0175(12) 0.0115(11) -0.0012(10) -0.0006(10) -0.0003(10)
_geom_special_details
;
All e.s.d.'s (except the e.s.d. in the dihedral angle between two l.s. planes)
are estimated using the full covariance matrix. The cell e.s.d.'s are taken
into account individually in the estimation of e.s.d.'s in distances, angles
and torsion angles; correlations between e.s.d.'s in cell parameters are only
used when they are defined by crystal symmetry. An approximate (isotropic)
treatment of cell e.s.d.'s is used for estimating e.s.d.'s involving l.s.
planes.
;
loop_
    _geom_bond_atom_site_label_1
    _geom_bond_atom_site_label_2
    _geom_bond_site_symmetry_2
    _geom_bond_distance
    _geom_bond_publ_flag
    F1 C15 . 1.344(4) ?
    F2 C15 . 1.340(4) ?
    F3 C15 . 1.326(3) ?
    N1 C7 . 1.400(3) ?
    N1 C1 . 1.406(3) ?
    N1 C9 . 1.427(3) ?
    N2 C17 . 1.360(3) ?
    N2 C19 . 1.383(3) ?
    N2 C16 . 1.466(3) ?
    N3 C17 . 1.316(4) ?
    N3 C18 . 1.383(4) ?
    C1 C2 . 1.365(4) ?
    C1 C16 . 1.498(4) ?
    C2 C8 . 1.436(4) ?
    C2 H2 . 0.9500 ?
    C3 C4 . 1.385(4) ?
    C3 C8 . 1.401(4) ?
    C3 H3 . 0.9500 ?
    C4 C5 . 1.416(4) ?
    C4 H4 . 0.9500 ?
    C5 C6 . 1.382(4) ?
    C5 H5 . 0.9500 ?
    C6 C7 . 1.401(4) ?
    C6 H6 . 0.9500 ?
    C7 C8 . 1.415(4) ?
    C9 C10 . 1.393(4) ?
    C9 C14 . 1.400(3) ?
    C10 C11 . 1.389(4) ?
    C10 H10 . 0.9500 ?
    C11 C12 . 1.394(4) ?
    C11 H11 . 0.9500 ?
    C12 C13 . 1.387(4) ?
    C12 C15 . 1.495(4) ?
    C13 C14 . 1.395(4) ?
    C13 H13 . 0.9500 ?
    C14 H14 . 0.9500 ?
    C16 H16A . 0.9900 ?
    C16 H16B . 0.9900 ?
    C17 H17 . 0.9500 ?
    C18 C19 . 1.366(4) ?
    C18 H18 . 0.9500 ?
    C19 H19 . 0.9500 ?
loop_
    _geom_angle_atom_site_label_1
    _geom_angle_atom_site_label_2
    _geom_angle_atom_site_label_3
    _geom_angle_site_symmetry_1
    _geom_angle_site_symmetry_3
    _geom_angle
    _geom_angle_publ_flag
    C7 N1 C1 . . 108.2(2) ?
    C7 N1 C9 . . 124.8(2) ?
    C1 N1 C9 . . 126.9(2) ?
    C17 N2 C19 . . 106.6(2) ?
    C17 N2 C16 . . 125.1(2) ?
    C19 N2 C16 . . 127.5(2) ?
    C17 N3 C18 . . 104.4(2) ?
    C2 C1 N1 . . 109.0(2) ?
    C2 C1 C16 . . 127.4(2) ?
    N1 C1 C16 . . 123.4(2) ?
    C1 C2 C8 . . 108.2(2) ?
    C1 C2 H2 . . 125.9 ?
    C8 C2 H2 . . 125.9 ?
    C4 C3 C8 . . 118.7(3) ?
    C4 C3 H3 . . 120.7 ?
    C8 C3 H3 . . 120.7 ?
    C3 C4 C5 . . 121.0(3) ?
    C3 C4 H4 . . 119.5 ?
    C5 C4 H4 . . 119.5 ?
    C6 C5 C4 . . 121.5(3) ?
    C6 C5 H5 . . 119.3 ?
    C4 C5 H5 . . 119.3 ?
    C5 C6 C7 . . 117.2(2) ?
    C5 C6 H6 . . 121.4 ?
    C7 C6 H6 . . 121.4 ?
    N1 C7 C6 . . 129.9(2) ?
    N1 C7 C8 . . 107.7(2) ?
    C6 C7 C8 . . 122.1(2) ?
    C3 C8 C7 . . 119.5(2) ?
    C3 C8 C2 . . 133.5(2) ?
    C7 C8 C2 . . 106.8(2) ?
    C10 C9 C14 . . 120.2(2) ?
    C10 C9 N1 . . 120.5(2) ?
    C14 C9 N1 . . 119.4(2) ?
    C11 C10 C9 . . 119.8(2) ?
    C11 C10 H10 . . 120.1 ?
    C9 C10 H10 . . 120.1 ?
    C10 C11 C12 . . 119.9(3) ?
    C10 C11 H11 . . 120.0 ?
    C12 C11 H11 . . 120.0 ?
    C13 C12 C11 . . 120.7(2) ?
    C13 C12 C15 . . 120.2(2) ?
    C11 C12 C15 . . 119.0(3) ?
    C12 C13 C14 . . 119.5(2) ?
    C12 C13 H13 . . 120.2 ?
    C14 C13 H13 . . 120.2 ?
    C13 C14 C9 . . 119.9(2) ?
    C13 C14 H14 . . 120.1 ?
    C9 C14 H14 . . 120.1 ?
    F3 C15 F2 . . 106.5(2) ?
    F3 C15 F1 . . 105.9(2) ?
    F2 C15 F1 . . 105.7(3) ?
    F3 C15 C12 . . 113.4(2) ?
    F2 C15 C12 . . 112.5(2) ?
    F1 C15 C12 . . 112.2(2) ?
    N2 C16 C1 . . 114.8(2) ?
    N2 C16 H16A . . 108.6 ?
    C1 C16 H16A . . 108.6 ?
    N2 C16 H16B . . 108.6 ?
    C1 C16 H16B . . 108.6 ?
    H16A C16 H16B . . 107.6 ?
    N3 C17 N2 . . 112.6(3) ?
    N3 C17 H17 . . 123.7 ?
    N2 C17 H17 . . 123.7 ?
    C19 C18 N3 . . 111.0(2) ?
    C19 C18 H18 . . 124.5 ?
    N3 C18 H18 . . 124.5 ?
    C18 C19 N2 . . 105.3(2) ?
    C18 C19 H19 . . 127.4 ?
    N2 C19 H19 . . 127.4 ?
loop_
    _geom_torsion_atom_site_label_1
    _geom_torsion_atom_site_label_2
    _geom_torsion_atom_site_label_3
    _geom_torsion_atom_site_label_4
    _geom_torsion_site_symmetry_1
    _geom_torsion_site_symmetry_2
    _geom_torsion_site_symmetry_3
    _geom_torsion_site_symmetry_4
    _geom_torsion
    _geom_torsion_publ_flag
    C7 N1 C1 C2 . . . . 0.6(3) ?
    C9 N1 C1 C2 . . . . -176.1(2) ?
    C7 N1 C1 C16 . . . . 177.2(2) ?
    C9 N1 C1 C16 . . . . 0.4(4) ?
    N1 C1 C2 C8 . . . . -1.6(3) ?
    C16 C1 C2 C8 . . . . -178.0(2) ?
    C8 C3 C4 C5 . . . . 1.0(5) ?
    C3 C4 C5 C6 . . . . -0.6(5) ?
    C4 C5 C6 C7 . . . . -0.2(4) ?
    C1 N1 C7 C6 . . . . 174.3(3) ?
    C9 N1 C7 C6 . . . . -8.9(4) ?
    C1 N1 C7 C8 . . . . 0.6(3) ?
    C9 N1 C7 C8 . . . . 177.4(2) ?
    C5 C6 C7 N1 . . . . -172.3(3) ?
    C5 C6 C7 C8 . . . . 0.6(4) ?
    C4 C3 C8 C7 . . . . -0.6(4) ?
    C4 C3 C8 C2 . . . . 173.6(3) ?
    N1 C7 C8 C3 . . . . 174.1(2) ?
    C6 C7 C8 C3 . . . . -0.2(4) ?
    N1 C7 C8 C2 . . . . -1.5(3) ?
    C6 C7 C8 C2 . . . . -175.8(2) ?
    C1 C2 C8 C3 . . . . -172.8(3) ?
    C1 C2 C8 C7 . . . . 1.9(3) ?
    C7 N1 C9 C10 . . . . 129.0(3) ?
    C1 N1 C9 C10 . . . . -54.7(4) ?
    C7 N1 C9 C14 . . . . -49.7(4) ?
    C1 N1 C9 C14 . . . . 126.5(3) ?
    C14 C9 C10 C11 . . . . -1.0(4) ?
    N1 C9 C10 C11 . . . . -179.8(2) ?
    C9 C10 C11 C12 . . . . 1.2(4) ?
    C10 C11 C12 C13 . . . . -0.8(4) ?
    C10 C11 C12 C15 . . . . -178.1(3) ?
    C11 C12 C13 C14 . . . . 0.1(4) ?
    C15 C12 C13 C14 . . . . 177.4(3) ?
    C12 C13 C14 C9 . . . . 0.1(4) ?
    C10 C9 C14 C13 . . . . 0.4(4) ?
    N1 C9 C14 C13 . . . . 179.1(2) ?
    C13 C12 C15 F3 . . . . 14.2(4) ?
    C11 C12 C15 F3 . . . . -168.5(3) ?
    C13 C12 C15 F2 . . . . 135.1(3) ?
    C11 C12 C15 F2 . . . . -47.5(4) ?
    C13 C12 C15 F1 . . . . -105.8(3) ?
    C11 C12 C15 F1 . . . . 71.6(4) ?
    C17 N2 C16 C1 . . . . -134.7(3) ?
    C19 N2 C16 C1 . . . . 56.1(3) ?
    C2 C1 C16 N2 . . . . -86.5(3) ?
    N1 C1 C16 N2 . . . . 97.6(3) ?
    C18 N3 C17 N2 . . . . 1.0(3) ?
    C19 N2 C17 N3 . . . . -1.5(3) ?
    C16 N2 C17 N3 . . . . -172.5(2) ?
    C17 N3 C18 C19 . . . . -0.2(3) ?
    N3 C18 C19 N2 . . . . -0.7(3) ?
    C17 N2 C19 C18 . . . . 1.2(3) ?
    C16 N2 C19 C18 . . . . 172.0(2) ?
_iucr_refine_instructions_details
;
TITL a in Pbca
CELL 0.71073 10.3732 7.9960 37.6645 90.000 90.000 90.000
ZERR 8.00 0.0017 0.0013 0.0061 0.000 0.000 0.000
LATT 1
SYMM x+1/2, -y+1/2, -z
SYMM -x, y+1/2, -z+1/2
SYMM -x+1/2, -y, z+1/2
SFAC C  H  N  F
UNIT 152  112  24  24
L.S. 10
ACTA
BOND $H
FMAP 2
PLAN -3
HTAB
CONF
SIZE 0.050 0.260 0.530
TEMP -173.000
WGHT    0.087700    8.899500
FVAR       0.06177
F1    4   -0.165236    0.152552    0.972547    11.00000    0.03449    0.06025 =
         0.03853   -0.01398    0.01810   -0.02448
F2    4   -0.119443    0.411785    0.978736    11.00000    0.04779    0.03463 =
         0.04460    0.00344    0.02862    0.01381
F3    4   -0.023788    0.227795    1.010326    11.00000    0.03666    0.07876 =
         0.01353    0.00413    0.00784    0.01051
N1    3    0.312641    0.184460    0.869565    11.00000    0.01482    0.01627 =
         0.00826    0.00051   -0.00020    0.00078
N2    3    0.094589    0.149784    0.800814    11.00000    0.01681    0.01508 =
         0.01059   -0.00214   -0.00062   -0.00078
N3    3   -0.081046    0.267544    0.777755    11.00000    0.01962    0.02782 =
         0.02156   -0.00426   -0.00413    0.00057
C1    1    0.296081    0.109762    0.836081    11.00000    0.01954    0.01228 =
         0.00841    0.00178    0.00040    0.00252
C2    1    0.411945    0.106026    0.818941    11.00000    0.02072    0.01431 =
         0.00794   -0.00137    0.00112    0.00226
AFIX  43
H2    2    0.427512    0.059594    0.796123    11.00000   -1.20000
AFIX   0
C3    1    0.635486    0.230013    0.836462    11.00000    0.01612    0.02586 =
         0.01568    0.00144    0.00247    0.00451
AFIX  43
H3    2    0.680185    0.199613    0.815415    11.00000   -1.20000
AFIX   0
C4    1    0.696714    0.320269    0.862914    11.00000    0.01472    0.03349 =
         0.02044   -0.00060    0.00037   -0.00067
AFIX  43
H4    2    0.783890    0.353515    0.859763    11.00000   -1.20000
AFIX   0
C5    1    0.631310    0.363754    0.894597    11.00000    0.01669    0.03128 =
         0.01668   -0.00470   -0.00433   -0.00005
AFIX  43
H5    2    0.675851    0.424797    0.912423    11.00000   -1.20000
AFIX   0
C6    1    0.504116    0.319389    0.900172    11.00000    0.01725    0.02131 =
         0.01155   -0.00210    0.00008    0.00228
AFIX  43
H6    2    0.460421    0.348357    0.921469    11.00000   -1.20000
AFIX   0
C7    1    0.442370    0.229911    0.873094    11.00000    0.01446    0.01709 =
         0.01250    0.00081   -0.00074    0.00206
C8    1    0.506315    0.184413    0.841351    11.00000    0.01721    0.01766 =
         0.01055   -0.00019   -0.00010    0.00393
C9    1    0.217267    0.203691    0.896575    11.00000    0.01855    0.01318 =
         0.01029   -0.00109    0.00268   -0.00026
C10   1    0.100747    0.282809    0.889126    11.00000    0.01770    0.01692 =
         0.00858    0.00144   -0.00105   -0.00101
AFIX  43
H10   2    0.084050    0.324188    0.865934    11.00000   -1.20000
AFIX   0
C11   1    0.009048    0.301011    0.915713    11.00000    0.01633    0.02153 =
         0.01277   -0.00067   -0.00071    0.00033
AFIX  43
H11   2   -0.071201    0.353006    0.910628    11.00000   -1.20000
AFIX   0
C12   1    0.034910    0.242894    0.949870    11.00000    0.01870    0.01866 =
         0.01065   -0.00147    0.00208   -0.00327
C13   1    0.151024    0.165069    0.957605    11.00000    0.02356    0.01974 =
         0.00778    0.00148   -0.00141   -0.00171
AFIX  43
H13   2    0.167930    0.125708    0.980944    11.00000   -1.20000
AFIX   0
C14   1    0.242822    0.144977    0.930886    11.00000    0.01889    0.01953 =
         0.01073    0.00087   -0.00056    0.00231
AFIX  43
H14   2    0.322529    0.091563    0.935955    11.00000   -1.20000
AFIX   0
C15   1   -0.066739    0.258803    0.977817    11.00000    0.02143    0.02532 =
         0.01510   -0.00137    0.00671   -0.00261
C16   1    0.170562    0.038234    0.823558    11.00000    0.02092    0.01445 =
         0.01037    0.00060   -0.00225   -0.00267
AFIX  23
H16A  2    0.188356   -0.066169    0.810306    11.00000   -1.20000
H16B  2    0.118076    0.008283    0.844570    11.00000   -1.20000
AFIX   0
C17   1   -0.034263    0.177532    0.804018    11.00000    0.01479    0.02622 =
         0.01594   -0.00394    0.00088   -0.00123
AFIX  43
H17   2   -0.084948    0.136425    0.823128    11.00000   -1.20000
AFIX   0
C18   1    0.023901    0.297234    0.756011    11.00000    0.02710    0.01984 =
         0.01364   -0.00197   -0.00437    0.00029
AFIX  43
H18   2    0.020685    0.359539    0.734553    11.00000   -1.20000
AFIX   0
C19   1    0.132807    0.225105    0.769473    11.00000    0.02081    0.01747 =
         0.01153   -0.00039   -0.00050   -0.00123
AFIX  43
H19   2    0.216844    0.226396    0.759451    11.00000   -1.20000
HKLF 4 1 1 0 0 0 1 0 0 0 1
REM  a in Pbca
REM R1 =  0.0791 for   3217 Fo > 4sig(Fo)  and  0.1175 for all   4505 data
REM    226 parameters refined using      0 restraints
END
WGHT      0.0646      5.5402
REM Highest difference peak  0.499,  deepest hole -0.376,  1-sigma level  0.091
Q1    1   0.4821  0.2045  0.8585  11.00000  0.05    0.50
Q2    1  -0.0087  0.2432  0.9633  11.00000  0.05    0.42
Q3    1   0.4784  0.2442  0.8893  11.00000  0.05    0.40
;
data_global
_journal_date_recd_electronic     2012-03-01
_journal_date_accepted     2012-03-09
_journal_name_full     'Acta Crystallographica, Section E'
_journal_year     2012
_journal_volume     68
_journal_issue      4
_journal_page_first     o1081
_journal_page_last     o1081
_journal_paper_category     QO
_journal_paper_doi     10.1107/S1600536812010471
_journal_coeditor_code     JJ2125
_publ_contact_author_name     'Jian-ping Liu'
_publ_contact_author_address
;
Key Laboratory of Medicinal Chemistry for Natural Resource
Ministry of Education
School of Chemical Science and Technology
Yunnan University
Kunming 650091
People's Republic of China
;
_publ_contact_author_email     'jpliu@ynu.edu.cn'
_publ_contact_author_fax     '+86-0871-5035538'
_publ_contact_author_phone     '+86-0871-5031119'
_publ_section_title
;\
2-[(1<i>H</i>-Imidazol-1-yl)methyl]-1-[4-(trifluoromethyl)phenyl]-1<i>H</i>-\
indole
;
loop_
    _publ_author_name
    _publ_author_footnote
    _publ_author_address
    'Wang, Rui' .
;
Key Laboratory of Medicinal Chemistry for Natural Resource
Ministry of Education
School of Chemical Science and Technology
Yunnan University
Kunming 650091
People's Republic of China
;
    'Shi, Hong-fan' .
;
Key Laboratory of Medicinal Chemistry for Natural Resource
Ministry of Education
School of Chemical Science and Technology
Yunnan University
Kunming 650091
People's Republic of China
;
    'Du, Lin' .
;
Key Laboratory of Medicinal Chemistry for Natural Resource
Ministry of Education
School of Chemical Science and Technology
Yunnan University
Kunming 650091
People's Republic of China
;
    'Zhao, Jing-feng' .
;
Key Laboratory of Medicinal Chemistry for Natural Resource
Ministry of Education
School of Chemical Science and Technology
Yunnan University
Kunming 650091
People's Republic of China
;
    'Liu, Jian-ping' .
;
Key Laboratory of Medicinal Chemistry for Natural Resource
Ministry of Education
School of Chemical Science and Technology
Yunnan University
Kunming 650091
People's Republic of China
;
