# Supplementary material for: 2-[(1H-Imidazol-1-yl)meth­yl]-1-[4-(trifluoro­meth­yl)phen­yl]-1H-indole
Source: Acta Crystallogr Sect E Struct Rep Online. 2012 Mar 17;68(Pt 4):o1081. doi: 10.1107/S1600536812010471 (PMC3344036; doi:10.1107/S1600536812010471)
Supplement: Supplementary file 2 [file e-68-o1081-Isup2.hkl]

# 
# h,k,l, Fc-squared, Fo-squared, sigma(Fo-squared) and status flag 
# 
data_I
_shelx_title ' a in Pbca' 
_shelx_refln_list_code          4 
_shelx_F_calc_maximum      519.74 
_exptl_crystal_F_000      1408.00 
_reflns_d_resolution_high  0.7068 
 
loop_ 
 _symmetry_equiv_pos_as_xyz 
 'x, y, z' 
 'x+1/2, -y+1/2, -z' 
 '-x, y+1/2, -z+1/2' 
 '-x+1/2, -y, z+1/2' 
 '-x, -y, -z' 
 '-x-1/2, y-1/2, z' 
 'x, -y-1/2, z-1/2' 
 'x-1/2, y, -z-1/2' 
 
_cell_length_a    10.3732 
_cell_length_b     7.9960 
_cell_length_c    37.6645 
_cell_angle_alpha  90.000 
_cell_angle_beta   90.000 
_cell_angle_gamma  90.000 
 
_shelx_F_squared_multiplier     1.000 
 
loop_ 
 _refln_index_h 
 _refln_index_k 
 _refln_index_l 
 _refln_F_squared_calc 
 _refln_F_squared_meas 
 _refln_F_squared_sigma 
 _refln_observed_status 
   2   0   0    29128.08    26947.35    989.41 o 
   4   0   0      771.46      810.85     38.04 o 
   6   0   0     5452.60     5818.35    153.29 o 
   8   0   0      253.07      196.65     28.65 o 
  10   0   0      979.04      817.28     61.49 o 
  12   0   0       69.36       34.29     41.20 o 
  14   0   0      101.44      203.14    116.62 o 
   2   1   0      484.70      566.39     24.68 o 
   4   1   0     5177.43     5249.25     95.82 o 
   6   1   0     5329.06     5775.98    118.15 o 
   8   1   0        3.18       40.41     16.46 o 
  10   1   0     5212.27     4561.97    128.20 o 
  12   1   0       40.88       -1.76     28.24 o 
  14   1   0      178.53      192.61     53.18 o 
   0   2   0   270128.81   258087.97   6346.47 o 
   2   2   0    36305.91    37418.98    740.83 o 
   4   2   0     6695.86     6499.58    336.54 o 
   6   2   0      970.29     1109.55     39.85 o 
   8   2   0       65.67      108.66     22.63 o 
  10   2   0       75.38      122.43     27.88 o 
  12   2   0       51.52       22.55     40.39 o 
  14   2   0      237.01      163.17     52.57 o 
   2   3   0     5652.42     5964.99    186.06 o 
   4   3   0     2281.65     2249.34     50.61 o 
   6   3   0     1978.30     2069.95     53.99 o 
   8   3   0      138.68      194.22     24.27 o 
  10   3   0     2699.05     2289.52     82.56 o 
  12   3   0      274.40      352.23     41.41 o 
   0   4   0       10.08       36.69     24.09 o 
   2   4   0    10219.65    10832.94    206.65 o 
   4   4   0     1493.04     1555.63     43.18 o 
   6   4   0        5.86       -8.65     17.38 o 
   8   4   0      312.10      329.93     29.65 o 
  10   4   0      214.28      258.12     36.47 o 
  12   4   0      135.17      106.92     37.14 o 
   2   5   0      113.22      162.73     22.77 o 
   4   5   0     4030.00     3881.13     99.06 o 
   6   5   0        8.72       49.80     20.28 o 
   8   5   0     1374.39     1411.21     52.21 o 
  10   5   0       51.89       -3.63     32.61 o 
  12   5   0      171.74      245.93     41.99 o 
   0   6   0       95.34      135.32     35.38 o 
   2   6   0     1032.42     1088.36     42.59 o 
   4   6   0     1757.50     1784.59     50.98 o 
   6   6   0     2897.47     2828.79     71.70 o 
   8   6   0       82.89       77.82     28.05 o 
  10   6   0      261.27      325.59     72.42 o 
  12   6   0      496.95      482.20     68.14 o 
   2   7   0     1876.26     1812.08     50.89 o 
   4   7   0       84.96      127.94     23.55 o 
   6   7   0      144.01      203.04     25.44 o 
   8   7   0      522.58      535.71     39.49 o 
  10   7   0      182.68      299.71     75.58 o 
   0   8   0       75.70       79.83     35.82 o 
   2   8   0        7.02        4.61     29.73 o 
   4   8   0     1455.39     1436.75     50.13 o 
   6   8   0     2232.27     2036.01     57.38 o 
   8   8   0       51.32       51.76     34.80 o 
   2   9   0      410.11      446.86     50.32 o 
   4   9   0      139.54      129.31     29.48 o 
   6   9   0      430.98      480.64     44.32 o 
   8   9   0        5.93      -44.68     44.68 o 
   0  10   0       48.40       92.11     79.93 o 
   2  10   0        6.90       58.38     30.31 o 
   4  10   0      433.26      418.99     46.28 o 
   6  10   0      134.92      178.20     76.00 o 
   2  11   0       11.50      243.72     73.38 o 
   1   1   1       66.77       51.84      3.60 o 
   2   1   1      115.74      134.99      8.56 o 
   3   1   1     1318.81     1265.83     34.80 o 
   4   1   1      171.48      185.10      7.75 o 
   5   1   1     1796.31     1681.88     38.47 o 
   6   1   1      962.81     1029.71     22.70 o 
   7   1   1      384.12      407.19     15.91 o 
   8   1   1        5.63       26.50     13.75 o 
   9   1   1      489.04      512.45     24.18 o 
  10   1   1       41.26      172.71     30.40 o 
  11   1   1       93.14       51.23     19.79 o 
  12   1   1       79.00       60.19     20.83 o 
  13   1   1       72.62        0.10     26.76 o 
  14   1   1       87.91       45.60     29.64 o 
   0   2   1    19082.05    17994.11    312.86 o 
   1   2   1    25781.55    24429.32    338.77 o 
   2   2   1     1608.20     1629.17     27.76 o 
   3   2   1       12.41       24.49      4.86 o 
   4   2   1      328.89      328.54     12.38 o 
   5   2   1      118.84      125.89     11.75 o 
   6   2   1      355.97      435.76     14.26 o 
   7   2   1     1527.63     1379.38     36.90 o 
   8   2   1      422.67      438.26     19.88 o 
   9   2   1       90.24       66.28     16.84 o 
  10   2   1       24.36       47.58     18.50 o 
  11   2   1       18.78        0.78     21.08 o 
  12   2   1       56.20       10.76     23.37 o 
  13   2   1      171.32      156.20     28.01 o 
  14   2   1       42.70      -14.77     33.60 o 
   1   3   1     1290.99     1193.23     50.45 o 
   2   3   1     1390.52     1220.27     75.56 o 
   3   3   1     1835.51     1866.03     32.27 o 
   4   3   1      618.27      592.13     16.93 o 
   5   3   1      555.43      528.48     14.80 o 
   6   3   1     2286.15     2267.22     39.77 o 
   7   3   1      299.44      328.20     15.86 o 
   8   3   1      871.71      864.87     26.66 o 
   9   3   1       33.69       36.66     17.47 o 
  10   3   1       14.85      140.49     24.22 o 
  11   3   1      480.37      463.25     29.44 o 
  12   3   1      626.91      595.02     33.78 o 
  13   3   1       31.38      -12.28     26.28 o 
   0   4   1      232.92      271.17     17.60 o 
   1   4   1       59.52       92.75     14.66 o 
   2   4   1      607.68      618.34     17.89 o 
   3   4   1     2971.84     2897.48     43.86 o 
   4   4   1       91.76       93.00     11.37 o 
   5   4   1      165.58      195.36     13.78 o 
   6   4   1        0.07       24.19     11.86 o 
   7   4   1        0.02       29.46     12.80 o 
   8   4   1       30.82       36.20     17.23 o 
   9   4   1      169.73      171.95     20.09 o 
  10   4   1      316.58      355.58     26.86 o 
  11   4   1      159.94      147.44     24.55 o 
  12   4   1      216.08      240.64     29.82 o 
  13   4   1      360.68      324.41     38.49 o 
   1   5   1      222.45      258.58     13.38 o 
   2   5   1      627.62      604.54     19.72 o 
   3   5   1      504.32      577.74     18.91 o 
   4   5   1      194.35      255.96     16.28 o 
   5   5   1      202.20      223.52     15.95 o 
   6   5   1      687.97      701.23     23.12 o 
   7   5   1       67.31       63.92     13.74 o 
   8   5   1      517.00      572.27     25.57 o 
   9   5   1       43.92       36.43     19.57 o 
  10   5   1        0.06       16.83     22.87 o 
  11   5   1      104.68       82.49     25.85 o 
  12   5   1      411.77      453.25     34.05 o 
  13   5   1       44.38       28.76     37.95 o 
   0   6   1       16.05      -12.99     19.12 o 
   1   6   1       11.50       22.81     14.07 o 
   2   6   1      684.40      711.48     25.80 o 
   3   6   1      259.95      315.39     18.08 o 
   4   6   1      196.04      245.98     17.58 o 
   5   6   1       13.58       39.94     14.37 o 
   6   6   1      938.74      944.31     33.43 o 
   7   6   1      503.67      505.50     26.53 o 
   8   6   1        5.52      -18.50     18.50 o 
   9   6   1      322.52      295.90     23.53 o 
  10   6   1      861.86      885.20     38.61 o 
  11   6   1      203.97      189.22     29.31 o 
  12   6   1      319.82      289.86     43.52 o 
   1   7   1     1867.12     1789.46     38.07 o 
   2   7   1       41.53       64.67     15.70 o 
   3   7   1      571.06      653.16     22.83 o 
   4   7   1      469.82      477.99     20.90 o 
   5   7   1      662.78      707.55     24.32 o 
   6   7   1      176.24      211.00     17.81 o 
   7   7   1      214.79      212.52     22.57 o 
   8   7   1       47.40       56.90     21.12 o 
   9   7   1        6.82      -20.62     20.62 o 
  10   7   1       94.44       74.76     25.68 o 
  11   7   1       32.86       65.52     52.41 o 
   0   8   1       60.60       67.65     25.58 o 
   1   8   1        1.29       15.37     17.49 o 
   2   8   1      229.63      261.08     22.45 o 
   3   8   1       32.39       39.86     17.93 o 
   4   8   1       11.58       75.22     17.80 o 
   5   8   1       86.27       88.37     17.52 o 
   6   8   1        0.01      138.72     39.90 o 
   7   8   1       53.28       18.04     20.71 o 
   8   8   1        2.29      -30.21     30.21 o 
   9   8   1      151.85       65.16     29.06 o 
  10   8   1       46.16      -28.83     65.52 o 
   1   9   1      718.81      689.37     30.21 o 
   2   9   1       14.99       54.43     18.91 o 
   3   9   1      215.13      230.00     24.57 o 
   4   9   1       72.38       45.44     19.79 o 
   5   9   1       55.10       63.80     20.24 o 
   6   9   1       16.03       26.06     24.24 o 
   7   9   1        0.02       -7.90     28.14 o 
   8   9   1      148.70       56.57     71.11 o 
   0  10   1       90.32      147.03     32.29 o 
   1  10   1        6.33       14.44     22.29 o 
   2  10   1      159.94      192.06     23.33 o 
   3  10   1        0.00       25.23     28.07 o 
   4  10   1       43.87       77.28     30.18 o 
   5  10   1      310.53      327.97     30.87 o 
   6  10   1        7.69       60.66     51.10 o 
   1  11   1        1.93      115.31     68.14 o 
   2  11   1      523.56      682.70     63.00 o 
   3  11   1       67.13      199.17     73.38 o 
   0   0   2     2750.41        3.83      2.58 o 
   1   0   2    22774.03    21117.10   1426.22 o 
   2   0   2      226.61      251.16     16.21 o 
   3   0   2       83.99       60.41     17.97 o 
   4   0   2      861.51     1096.45     30.95 o 
   5   0   2     4533.86     5402.35     98.83 o 
   6   0   2     3339.70     3598.29     77.41 o 
   7   0   2        2.81       17.53     15.77 o 
   8   0   2      572.52      559.84     29.45 o 
   9   0   2     1381.25     1087.05     47.09 o 
  10   0   2     1045.42      898.59     44.21 o 
  11   0   2       11.25      -31.40     31.40 o 
  12   0   2        7.33      -27.90     27.90 o 
  13   0   2      458.52      486.68     40.73 o 
  14   0   2        1.33      -14.49     56.74 o 
   1   1   2       22.96       39.15      3.45 o 
   2   1   2     7897.89     7593.34    106.31 o 
   3   1   2      535.73      585.09     18.10 o 
   4   1   2       53.78       66.66      6.79 o 
   5   1   2     4205.13     4502.06     70.54 o 
   6   1   2      452.69      586.40     18.50 o 
   7   1   2      314.20      382.51     15.37 o 
   8   1   2     1012.21      959.26     24.76 o 
   9   1   2       55.26       74.82     17.13 o 
  10   1   2       90.58       49.09     18.91 o 
  11   1   2       81.00       80.78     19.29 o 
  12   1   2       20.34        5.89     20.04 o 
  13   1   2      109.51       59.47     27.59 o 
  14   1   2       41.70        8.43     46.44 o 
   0   2   2      780.72      965.75     33.48 o 
   1   2   2      203.20      530.56     33.40 o 
   2   2   2      348.81      429.88     14.77 o 
   3   2   2      155.43      243.52     10.10 o 
   4   2   2     5408.28     5505.11     81.10 o 
   5   2   2     1927.07     2412.91     37.71 o 
   6   2   2     1251.23     1313.47     25.46 o 
   7   2   2       55.51      125.37     15.58 o 
   8   2   2      505.86      529.10     19.31 o 
   9   2   2        0.21       80.72     16.53 o 
  10   2   2       68.42       86.98     19.01 o 
  11   2   2       54.93       44.81     22.09 o 
  12   2   2      117.87      149.74     25.09 o 
  13   2   2        1.51       -6.97     24.99 o 
  14   2   2       23.94      -29.85     60.29 o 
   1   3   2      440.65      437.61     14.31 o 
   2   3   2      193.30      228.66     16.39 o 
   3   3   2       73.71      107.43      9.49 o 
   4   3   2        2.98       41.82      8.25 o 
   5   3   2       78.09       97.68      9.81 o 
   6   3   2      862.59      902.22     21.24 o 
   7   3   2      796.78      775.18     23.18 o 
   8   3   2      107.47      167.47     15.03 o 
   9   3   2      642.10      682.28     28.23 o 
  10   3   2      107.54      126.57     26.17 o 
  11   3   2       28.27       85.92     23.50 o 
  12   3   2       48.20      129.78     36.34 o 
  13   3   2        6.46      -25.54     25.54 o 
   0   4   2      849.73      919.71     29.97 o 
   1   4   2        0.64       31.83      9.87 o 
   2   4   2     5789.80     5823.73     81.22 o 
   3   4   2      639.57      815.37     20.01 o 
   4   4   2     4851.14     4986.28     71.11 o 
   5   4   2       41.74       38.80     11.77 o 
   6   4   2      622.58      590.53     20.92 o 
   7   4   2      617.74      608.50     21.15 o 
   8   4   2      706.39      643.00     25.55 o 
   9   4   2      399.59      481.24     24.26 o 
  10   4   2      671.38      712.04     33.00 o 
  11   4   2       84.78       73.87     23.80 o 
  12   4   2       29.45       11.25     27.74 o 
  13   4   2       27.68       -2.60     31.57 o 
   1   5   2      306.32      422.48     16.27 o 
   2   5   2      196.99      200.90     14.64 o 
   3   5   2       34.55       57.63     13.09 o 
   4   5   2       85.66      126.34     14.42 o 
   5   5   2      603.28      641.68     21.48 o 
   6   5   2       29.29       50.02     14.19 o 
   7   5   2       30.35       50.63     15.06 o 
   8   5   2      290.43      370.36     22.96 o 
   9   5   2      197.19      191.82     21.81 o 
  10   5   2      328.40      329.62     25.10 o 
  11   5   2      405.59      431.66     31.81 o 
  12   5   2      160.90      202.57     30.70 o 
  13   5   2       66.87      144.13     55.03 o 
   0   6   2      141.51      150.20     28.03 o 
   1   6   2       44.78       48.68     16.55 o 
   2   6   2     2461.57     2473.72     47.45 o 
   3   6   2       94.95      150.05     16.46 o 
   4   6   2      285.17      382.80     19.22 o 
   5   6   2      484.78      495.78     20.26 o 
   6   6   2       77.78       94.97     15.38 o 
   7   6   2      455.50      493.30     22.81 o 
   8   6   2        4.78       15.03     19.11 o 
   9   6   2        0.06      -14.53     20.44 o 
  10   6   2       67.23      100.90     25.14 o 
  11   6   2      245.18      224.39     51.42 o 
  12   6   2      191.30      183.44     57.65 o 
   1   7   2       17.45       92.85     17.14 o 
   2   7   2        3.41      -10.79     15.99 o 
   3   7   2      431.58      459.34     20.20 o 
   4   7   2        0.81        4.78     15.27 o 
   5   7   2      313.18      351.88     19.53 o 
   6   7   2      336.22      299.38     19.40 o 
   7   7   2      109.19       91.83     20.84 o 
   8   7   2      201.25      204.79     23.48 o 
   9   7   2      104.00      114.18     33.92 o 
  10   7   2      252.82      198.06     27.37 o 
  11   7   2      287.87      298.75     60.27 o 
   0   8   2       50.27       57.65     25.33 o 
   1   8   2       37.86       69.70     18.13 o 
   2   8   2      238.65      265.57     22.45 o 
   3   8   2       20.47        8.88     17.46 o 
   4   8   2      495.66      531.25     23.56 o 
   5   8   2      676.14      781.22     26.50 o 
   6   8   2      116.35      133.14     20.01 o 
   7   8   2       19.86       36.84     30.10 o 
   8   8   2        7.26       -0.77     29.08 o 
   9   8   2        0.29      -31.35     31.35 o 
  10   8   2      274.59      264.68     49.11 o 
   1   9   2       98.65      157.40     20.06 o 
   2   9   2       33.77       34.75     20.68 o 
   3   9   2       12.60       35.18     20.63 o 
   4   9   2       22.20       41.20     20.98 o 
   5   9   2      188.99      205.18     22.71 o 
   6   9   2        3.04        4.99     28.52 o 
   7   9   2        9.66      -17.07     27.69 o 
   8   9   2       15.96      -48.83     48.83 o 
   0  10   2      172.20      212.56     42.36 o 
   1  10   2      113.47      149.12     22.86 o 
   2  10   2       25.60       73.15     32.21 o 
   3  10   2        7.08      -22.92     22.92 o 
   4  10   2      212.60      253.33     29.63 o 
   5  10   2        4.58        0.80     29.16 o 
   6  10   2        8.58       68.14     73.38 o 
   1  11   2       19.57      166.49     47.23 o 
   2  11   2       16.63      120.45     74.69 o 
   3  11   2        4.94      136.27     70.76 o 
   1   1   3       59.79       48.36      4.36 o 
   2   1   3     1293.97     1223.40     23.82 o 
   3   1   3      229.22      192.99      9.12 o 
   4   1   3     1069.36     1030.86     20.03 o 
   5   1   3     1553.07     1567.94     28.30 o 
   6   1   3       84.46       99.13     10.02 o 
   7   1   3      156.76      168.50     13.32 o 
   8   1   3        1.21       33.48     13.54 o 
   9   1   3       55.87       77.29     17.03 o 
  10   1   3      161.89      167.06     20.06 o 
  11   1   3       19.93       12.65     19.13 o 
  12   1   3       80.63       40.16     20.76 o 
  13   1   3      112.59       69.46     25.57 o 
  14   1   3       28.81       31.69     30.00 o 
   0   2   3     1771.16     1609.81     49.08 o 
   1   2   3    11417.40    10834.00    156.22 o 
   2   2   3    11865.45    11168.08    157.55 o 
   3   2   3      427.15      405.15     16.81 o 
   4   2   3     2049.77     2122.65     34.58 o 
   5   2   3       40.66       49.39      7.32 o 
   6   2   3       49.61       76.57      9.42 o 
   7   2   3      890.83      953.68     42.41 o 
   8   2   3      744.49      651.05     21.72 o 
   9   2   3     2835.22     2488.78     49.47 o 
  10   2   3      840.26      755.25     29.95 o 
  11   2   3        3.74       -7.27     19.75 o 
  12   2   3       57.66       39.74     25.78 o 
  13   2   3       14.57      -24.71     24.87 o 
  14   2   3       42.04        3.82     68.90 o 
   1   3   3     4125.96     4125.81     62.79 o 
   2   3   3     3760.99     2688.81    399.64 o 
   3   3   3     3372.79     3199.77     49.79 o 
   4   3   3      155.86      127.52      9.86 o 
   5   3   3     2118.03     2131.07     34.26 o 
   6   3   3      858.71      929.53     22.08 o 
   7   3   3      565.53      555.18     18.88 o 
   8   3   3      221.94      256.38     15.96 o 
   9   3   3      508.20      513.33     25.82 o 
  10   3   3      358.80      369.84     31.94 o 
  11   3   3      281.18      296.53     26.55 o 
  12   3   3      336.21      296.57     28.33 o 
  13   3   3      160.40       86.98     27.47 o 
  14   3   3      103.41       47.17     57.65 o 
   0   4   3      360.61      341.28     16.45 o 
   1   4   3     1421.06     1372.81     26.66 o 
   2   4   3     3542.13     3476.64     53.52 o 
   3   4   3       45.93       67.12     10.59 o 
   4   4   3       23.23       34.63     10.68 o 
   5   4   3       68.31       92.41     12.93 o 
   6   4   3       63.55       98.08     12.05 o 
   7   4   3        1.78       46.47     15.25 o 
   8   4   3      741.85      659.77     23.48 o 
   9   4   3      653.66      600.72     25.91 o 
  10   4   3      497.86      530.37     30.09 o 
  11   4   3       88.82      112.32     23.91 o 
  12   4   3        4.69      -24.30     24.30 o 
  13   4   3       26.38      -35.85     44.01 o 
   1   5   3     1415.74     1454.86     29.94 o 
   2   5   3     1209.74     1297.66     28.57 o 
   3   5   3       38.60       85.85     13.53 o 
   4   5   3       15.09       35.17     13.16 o 
   5   5   3      177.89      226.69     16.06 o 
   6   5   3      293.84      294.63     17.24 o 
   7   5   3     1174.49     1072.28     29.10 o 
   8   5   3      265.71      301.41     21.88 o 
   9   5   3        0.76       19.22     18.41 o 
  10   5   3      357.54      386.52     26.56 o 
  11   5   3        0.28       13.98     24.42 o 
  12   5   3      142.78       98.23     28.32 o 
  13   5   3        1.41       47.17     52.41 o 
   0   6   3       16.15        6.83     17.56 o 
   1   6   3        0.11      -11.34     11.34 o 
   2   6   3        0.04       31.16     12.23 o 
   3   6   3      668.41      730.49     23.98 o 
   4   6   3       26.32       35.85     15.49 o 
   5   6   3        0.63       12.50     14.11 o 
   6   6   3      184.53      210.50     16.61 o 
   7   6   3      516.10      502.74     22.83 o 
   8   6   3      544.09      507.29     25.96 o 
   9   6   3        0.51       -5.33     26.49 o 
  10   6   3        4.55       -3.84     22.55 o 
  11   6   3      118.58       52.63     31.25 o 
  12   6   3      210.91      170.34     55.03 o 
   1   7   3      502.46      542.24     24.39 o 
   2   7   3       26.50       13.87     16.26 o 
   3   7   3      534.47      590.01     21.85 o 
   4   7   3       24.34       17.02     15.55 o 
   5   7   3      173.73      168.15     17.53 o 
   6   7   3       33.73       44.26     16.21 o 
   7   7   3       32.19       61.32     18.39 o 
   8   7   3        8.20       -0.04     19.95 o 
   9   7   3       32.89       -2.40     21.44 o 
  10   7   3      106.69       99.10     30.44 o 
  11   7   3       27.82       57.65     52.41 o 
   0   8   3        3.15       20.30     24.64 o 
   1   8   3      145.85      162.74     19.36 o 
   2   8   3      267.81      276.08     22.62 o 
   3   8   3      137.99      124.32     20.74 o 
   4   8   3      275.00      280.14     20.48 o 
   5   8   3      739.37      765.20     26.54 o 
   6   8   3       24.08       54.94     18.88 o 
   7   8   3       15.47      -19.27     21.40 o 
   8   8   3      391.35      338.08     30.78 o 
   9   8   3        0.00      -32.70     33.86 o 
  10   8   3       20.23       85.83     43.44 o 
   1   9   3      652.68      759.15     28.72 o 
   2   9   3      146.10      201.01     24.19 o 
   3   9   3        1.31        7.39     19.89 o 
   4   9   3      122.79      162.00     23.04 o 
   5   9   3       55.16       42.97     21.60 o 
   6   9   3      254.96      238.32     28.19 o 
   7   9   3      398.07      404.46     35.86 o 
   8   9   3        5.23        4.33     33.29 o 
   0  10   3        2.52       77.66     47.28 o 
   1  10   3       58.88       95.82     30.98 o 
   2  10   3      206.14      259.79     26.65 o 
   3  10   3      123.94      163.92     30.80 o 
   4  10   3      623.15      611.58     35.80 o 
   5  10   3       13.91        2.56     26.12 o 
   6  10   3       26.38      -55.03     55.03 o 
   1  11   3        0.00      114.47     53.72 o 
   2  11   3      371.40      676.38    117.93 o 
   3  11   3       76.61       91.72     68.14 o 
   0   0   4     1308.22     1257.79     29.66 o 
   1   0   4     2180.06     2125.25     36.92 o 
   2   0   4    19086.37    19014.32    395.23 o 
   3   0   4     2765.44     2859.10     60.90 o 
   4   0   4     3796.97     4224.91     87.90 o 
   5   0   4     8846.37     9174.82    195.13 o 
   6   0   4       43.82       72.64     13.74 o 
   7   0   4      656.83      817.06     35.16 o 
   8   0   4      212.48      255.38     24.43 o 
   9   0   4     4032.60     3984.50     90.44 o 
  10   0   4     2321.88     2040.15     65.30 o 
  11   0   4      132.09      111.62     28.56 o 
  12   0   4       53.82       19.93     30.64 o 
  13   0   4        2.87      -20.69     41.53 o 
  14   0   4      164.17      173.01     40.02 o 
   1   1   4     5372.93     5407.82     81.37 o 
   2   1   4    11585.26    12249.03    182.74 o 
   3   1   4     5227.22     5183.06     71.58 o 
   4   1   4      707.23      571.91     18.48 o 
   5   1   4     3297.37     3942.90     65.26 o 
   6   1   4       94.02      127.65     10.14 o 
   7   1   4       91.91      124.83     11.85 o 
   8   1   4      164.75      148.51     15.61 o 
   9   1   4        5.41       51.47     16.92 o 
  10   1   4      198.33      128.69     19.40 o 
  11   1   4       33.51       -1.32     18.90 o 
  12   1   4       39.35      -10.60     26.60 o 
  13   1   4       96.17      107.28     24.57 o 
  14   1   4      235.73      308.15     54.92 o 
   0   2   4       22.48       65.39     11.11 o 
   1   2   4    11542.37    11652.53    158.93 o 
   2   2   4     5210.19     5187.50     72.17 o 
   3   2   4     1826.94     2095.33     49.35 o 
   4   2   4       59.21       77.48      8.40 o 
   5   2   4      329.18      424.69     14.15 o 
   6   2   4       34.96       30.71      8.69 o 
   7   2   4      511.14      699.92     22.36 o 
   8   2   4       39.54       60.36     14.11 o 
   9   2   4      523.29      827.88     27.77 o 
  10   2   4      925.45      906.75     31.56 o 
  11   2   4      203.51      188.32     22.82 o 
  12   2   4       26.63      -30.86     30.86 o 
  13   2   4      116.68      111.96     26.96 o 
  14   2   4       27.15        5.29     84.63 o 
   1   3   4       33.19       65.47      8.90 o 
   2   3   4      174.30      194.14     18.58 o 
   3   3   4      220.67      345.91     12.22 o 
   4   3   4      689.57      517.67     15.55 o 
   5   3   4      671.62      867.82     19.60 o 
   6   3   4     1806.87     1780.16     31.56 o 
   7   3   4      301.57      365.93     15.41 o 
   8   3   4      965.64      934.45     25.94 o 
   9   3   4      115.75      130.04     20.30 o 
  10   3   4       78.82      142.21     23.45 o 
  11   3   4       37.29       37.02     22.48 o 
  12   3   4       85.28       67.68     24.95 o 
  13   3   4       20.58       70.91     50.64 o 
  14   3   4      246.86      267.30     62.90 o 
   0   4   4      704.00      572.04     31.06 o 
   1   4   4     1837.88     1889.30     31.46 o 
   2   4   4     1164.45     1150.99     24.52 o 
   3   4   4     4634.15     4836.76     68.97 o 
   4   4   4     1902.38     1976.29     34.02 o 
   5   4   4       13.52       10.95      6.55 o 
   6   4   4       15.90       34.44      8.84 o 
   7   4   4       65.62      153.85     29.15 o 
   8   4   4        2.64       17.36     14.74 o 
   9   4   4      201.12      201.70     21.68 o 
  10   4   4       66.68       80.96     21.29 o 
  11   4   4      545.28      511.37     31.57 o 
  12   4   4       26.49      -10.85     24.81 o 
  13   4   4        1.25       84.04    104.83 o 
   1   5   4      500.46      583.33     21.67 o 
   2   5   4      385.68      373.85     16.49 o 
   3   5   4     2153.76     2213.02     38.10 o 
   4   5   4      479.08      454.27     17.61 o 
   5   5   4     1174.04     1131.69     27.33 o 
   6   5   4        0.52       23.95     13.82 o 
   7   5   4       73.28      115.21     16.04 o 
   8   5   4      536.53      538.28     25.05 o 
   9   5   4      224.04      217.81     21.95 o 
  10   5   4      185.32      204.05     24.28 o 
  11   5   4      145.25      112.02     26.31 o 
  12   5   4       67.08       52.97     35.35 o 
   0   6   4     3443.79     3330.00     73.88 o 
   1   6   4      262.05      296.16     17.63 o 
   2   6   4      316.70      363.34     18.76 o 
   3   6   4      157.45      211.34     17.04 o 
   4   6   4      159.03      205.14     17.19 o 
   5   6   4       67.51       93.35     15.31 o 
   6   6   4       56.35       58.39     14.49 o 
   7   6   4       11.86       20.12     16.28 o 
   8   6   4      118.39      168.36     20.89 o 
   9   6   4       76.90       54.48     20.18 o 
  10   6   4      541.61      579.20     31.28 o 
  11   6   4        2.78      -14.25     32.12 o 
  12   6   4        2.35        2.62     49.79 o 
   1   7   4      836.27      870.23     29.87 o 
   2   7   4      148.72      152.00     18.76 o 
   3   7   4        0.04        0.27     14.86 o 
   4   7   4      102.99      136.70     16.58 o 
   5   7   4       47.22       46.55     15.86 o 
   6   7   4      545.98      547.01     22.50 o 
   7   7   4      166.58      170.81     19.49 o 
   8   7   4        5.97        9.05     27.97 o 
   9   7   4       58.27       33.87     25.97 o 
  10   7   4       40.02       35.91     47.97 o 
  11   7   4       25.18      110.07     55.03 o 
   0   8   4      922.44     1024.36     42.17 o 
   1   8   4       81.96       81.43     18.02 o 
   2   8   4        4.63       -6.62     18.52 o 
   3   8   4       64.51       64.38     19.93 o 
   4   8   4      317.93      318.96     21.25 o 
   5   8   4        1.08        3.99     22.10 o 
   6   8   4      211.98      207.77     24.07 o 
   7   8   4        0.78      -23.39     23.85 o 
   8   8   4       24.01       21.19     38.22 o 
   9   8   4       38.39        8.47     32.06 o 
  10   8   4      392.01      345.45     52.21 o 
   1   9   4      153.10      192.63     25.63 o 
   2   9   4        6.56       47.43     18.87 o 
   3   9   4      216.02      245.37     29.48 o 
   4   9   4       22.30       46.94     22.58 o 
   5   9   4       18.31       30.45     21.56 o 
   6   9   4        9.75       38.70     24.93 o 
   7   9   4        0.18       22.57     32.97 o 
   8   9   4      121.55      110.88     34.94 o 
   0  10   4      547.74      576.56     58.69 o 
   1  10   4       22.58       -0.19     22.74 o 
   2  10   4       21.86       50.05     36.39 o 
   3  10   4       25.84       35.91     23.30 o 
   4  10   4       45.49       52.11     37.26 o 
   5  10   4       48.50       16.12     26.12 o 
   6  10   4        2.75       15.46     44.70 o 
   1  11   4       54.78      232.33     48.07 o 
   2  11   4        0.05       94.49     37.63 o 
   3  11   4        2.93      -60.27     60.27 o 
   1   1   5        0.14        4.68      4.85 o 
   2   1   5     3193.60     3187.49     46.82 o 
   3   1   5        3.63        8.45      6.39 o 
   4   1   5       45.35       36.89      6.16 o 
   5   1   5      764.18      724.98     18.16 o 
   6   1   5        0.01       24.51      8.69 o 
   7   1   5       31.09       64.21     16.07 o 
   8   1   5      905.29      814.50     26.96 o 
   9   1   5     1107.23     1014.05     30.12 o 
  10   1   5       55.22       97.38     19.24 o 
  11   1   5      111.27       91.74     20.33 o 
  12   1   5        1.97      -19.40     19.40 o 
  13   1   5        8.02        5.36     23.15 o 
  14   1   5      114.07       66.18     36.89 o 
   0   2   5     3647.77     3742.07    109.99 o 
   1   2   5      773.95      720.75     20.53 o 
   2   2   5    10768.52    10380.56    140.55 o 
   3   2   5     8023.50     8051.37    127.14 o 
   4   2   5      708.08      786.55     19.11 o 
   5   2   5       42.04       57.76      7.86 o 
   6   2   5        0.12        8.89      8.03 o 
   7   2   5     3393.40     3096.24     73.90 o 
   8   2   5        1.94       19.86     13.94 o 
   9   2   5     1447.73     1421.52     34.72 o 
  10   2   5     1249.71     1151.25     45.02 o 
  11   2   5        0.10       16.43     20.50 o 
  12   2   5       25.00       -9.36     25.78 o 
  13   2   5      183.48      231.53     32.70 o 
  14   2   5       33.41      -34.04     68.57 o 
   1   3   5     2685.04     2508.93     40.34 o 
   2   3   5     6029.47     5445.86    270.50 o 
   3   3   5      181.83      240.52     10.10 o 
   4   3   5      816.61      919.76     19.32 o 
   5   3   5      474.38      545.21     15.89 o 
   6   3   5      144.68      254.83     12.18 o 
   7   3   5        0.25       36.21     12.50 o 
   8   3   5      346.38      427.00     18.57 o 
   9   3   5      461.25      449.89     23.07 o 
  10   3   5      219.01      210.84     22.59 o 
  11   3   5       94.25       89.99     23.53 o 
  12   3   5       20.81       -2.99     23.75 o 
  13   3   5      208.59      255.65     30.09 o 
  14   3   5      184.30       68.14     57.65 o 
   0   4   5      217.32      215.80     16.91 o 
   1   4   5     5456.87     5475.91     76.49 o 
   2   4   5     7200.06     7338.39    109.84 o 
   3   4   5      284.05      375.62     13.48 o 
   4   4   5     3953.74     4048.26     61.00 o 
   5   4   5       85.85      102.14     11.93 o 
   6   4   5      130.11      170.03     13.50 o 
   7   4   5     1683.00     1504.44     34.08 o 
   8   4   5       34.22       45.13     14.94 o 
   9   4   5      106.48      180.03     21.62 o 
  10   4   5      144.35      174.91     22.48 o 
  11   4   5      141.26      149.23     24.68 o 
  12   4   5       21.16      -14.31     25.40 o 
  13   4   5       14.41      -32.28     51.69 o 
   1   5   5     3608.35     3659.27     62.14 o 
   2   5   5        0.37       16.71     11.42 o 
   3   5   5      194.26      224.92     15.57 o 
   4   5   5        7.57       36.31     13.03 o 
   5   5   5      506.99      562.62     20.76 o 
   6   5   5       14.97       18.13     13.79 o 
   7   5   5       53.77       80.40     15.46 o 
   8   5   5        0.01       26.73     16.76 o 
   9   5   5       13.47        6.87     20.34 o 
  10   5   5      439.04      353.02     26.18 o 
  11   5   5       23.76        2.57     24.74 o 
  12   5   5       78.70       84.24     27.21 o 
   0   6   5     2106.93     2103.44     52.96 o 
   1   6   5       16.44        9.20     14.46 o 
   2   6   5      386.68      430.02     18.75 o 
   3   6   5      135.56      152.80     16.30 o 
   4   6   5      401.30      485.29     20.19 o 
   5   6   5      753.47      765.08     24.34 o 
   6   6   5      438.85      444.15     19.53 o 
   7   6   5      280.93      274.72     19.58 o 
   8   6   5       56.85       66.97     20.08 o 
   9   6   5      175.08      188.47     27.34 o 
  10   6   5      144.34      174.42     25.11 o 
  11   6   5      219.61      212.94     36.49 o 
  12   6   5      316.25      233.24     60.27 o 
   1   7   5        4.04        3.16     17.13 o 
   2   7   5      359.22      422.73     22.13 o 
   3   7   5      224.41      230.26     17.57 o 
   4   7   5      160.05      165.42     17.24 o 
   5   7   5       67.40       84.56     16.58 o 
   6   7   5       27.96       50.79     17.66 o 
   7   7   5      314.95      288.76     21.59 o 
   8   7   5       88.43       42.02     20.94 o 
   9   7   5        4.06      -32.04     32.04 o 
  10   7   5      190.88      161.49     32.07 o 
  11   7   5       43.99      102.20     55.03 o 
   0   8   5     2027.98     1991.77     58.94 o 
   1   8   5      159.55      180.24     19.33 o 
   2   8   5        2.84      -14.90     19.76 o 
   3   8   5      266.46      264.41     22.67 o 
   4   8   5        1.24      -16.59     16.59 o 
   5   8   5        7.83      -17.38     17.38 o 
   6   8   5       40.00        2.51     20.37 o 
   7   8   5      233.59      224.65     27.39 o 
   8   8   5        0.05      -31.43     31.43 o 
   9   8   5        8.84      -31.44     31.44 o 
  10   8   5       17.76       -8.87    107.45 o 
   1   9   5       53.78       69.01     19.28 o 
   2   9   5      224.41      272.94     22.20 o 
   3   9   5      388.86      383.10     28.50 o 
   4   9   5      192.37      227.28     24.22 o 
   5   9   5        2.33       -1.55     20.98 o 
   6   9   5       49.85        6.17     24.38 o 
   7   9   5      235.14      237.97     31.54 o 
   8   9   5      107.57      125.76     41.94 o 
   0  10   5       71.30       89.48     50.12 o 
   1  10   5      114.50       99.34     25.77 o 
   2  10   5       32.86       67.47     23.70 o 
   3  10   5       35.93       29.55     25.87 o 
   4  10   5       44.52       47.45     26.06 o 
   5  10   5        1.82        2.71     26.23 o 
   6  10   5       11.61       47.06     52.41 o 
   1  11   5      165.99      374.17     51.49 o 
   2  11   5       22.93       85.88     79.93 o 
   0   0   6    17278.34    15701.23    439.05 o 
   1   0   6      373.98      356.71     19.36 o 
   2   0   6      271.27      272.28     22.70 o 
   3   0   6     1607.21     1319.12    152.54 o 
   4   0   6     7349.13     7786.35    196.91 o 
   5   0   6      387.14      503.95     21.04 o 
   6   0   6     1079.94     1156.71     37.96 o 
   7   0   6      233.79      304.64     20.50 o 
   8   0   6     2293.74     1922.62    335.40 o 
   9   0   6     1879.08     1769.82     51.90 o 
  10   0   6       55.32       70.97     27.00 o 
  11   0   6      196.74      149.24     29.21 o 
  12   0   6        9.17       30.36     41.99 o 
  13   0   6       56.25       39.93     38.96 o 
  14   0   6       23.77      -38.10     46.49 o 
   1   1   6    76284.59    76895.87   1091.60 o 
   2   1   6    15306.97    15958.29    215.64 o 
   3   1   6     5582.36     5629.94    105.83 o 
   4   1   6     1025.33     1047.45     22.22 o 
   5   1   6      299.61      428.63     14.16 o 
   6   1   6     3314.47     3784.79     56.57 o 
   7   1   6       67.55       97.84     13.56 o 
   8   1   6      439.54      469.94     20.95 o 
   9   1   6     1486.51     1495.17     36.16 o 
  10   1   6     1615.31     1404.93     37.66 o 
  11   1   6       12.15       -2.82     18.84 o 
  12   1   6      160.57      132.01     21.70 o 
  13   1   6       24.96       18.84     36.25 o 
  14   1   6       89.78       44.31     35.99 o 
   0   2   6     5602.43     7067.11    163.41 o 
   1   2   6     2266.25     2278.91     34.89 o 
   2   2   6      348.56      515.48     38.26 o 
   3   2   6      825.47      967.83     19.86 o 
   4   2   6      129.32      122.41      9.21 o 
   5   2   6     1302.42     1442.20     25.67 o 
   6   2   6      240.69      358.82     14.21 o 
   7   2   6       86.29      219.53     15.25 o 
   8   2   6      266.46      366.07     18.89 o 
   9   2   6     2808.93     2656.97     50.40 o 
  10   2   6      295.12      387.63     23.48 o 
  11   2   6      542.89      564.62     28.74 o 
  12   2   6       90.61      113.18     23.84 o 
  13   2   6        0.77      -23.44     28.71 o 
  14   2   6        2.61      -71.31    107.45 o 
   1   3   6     2832.34     3184.52     49.43 o 
   2   3   6     1050.33     1046.93     41.35 o 
   3   3   6     3271.28     3356.51     47.14 o 
   4   3   6      715.24      837.76     19.04 o 
   5   3   6       65.36      118.84     10.02 o 
   6   3   6     2412.59     2373.20     37.32 o 
   7   3   6     1440.65     1386.90     30.49 o 
   8   3   6     1250.40     1186.53     28.63 o 
   9   3   6     1164.78     1047.87     31.85 o 
  10   3   6       39.00       68.72     21.00 o 
  11   3   6        2.10      -11.51     21.28 o 
  12   3   6       97.72      102.60     25.12 o 
  13   3   6        0.00       -8.55     39.85 o 
  14   3   6       79.19       78.62     57.65 o 
   0   4   6     1116.24     1312.52     81.46 o 
   1   4   6     1079.50     1205.75     22.99 o 
   2   4   6       36.02      166.56     15.23 o 
   3   4   6     1663.00     1832.68     32.85 o 
   4   4   6      649.37      679.39     19.66 o 
   5   4   6     1318.49     1362.67     28.08 o 
   6   4   6      187.87      227.90     15.06 o 
   7   4   6     1696.97     1825.41     37.83 o 
   8   4   6      162.61      211.05     17.77 o 
   9   4   6     1442.30     1282.36     37.54 o 
  10   4   6      999.42     1026.28     35.32 o 
  11   4   6      305.43      297.45     27.81 o 
  12   4   6        5.12      -26.96     26.96 o 
  13   4   6        3.61      -20.83     47.17 o 
   1   5   6      125.31      198.84     14.10 o 
   2   5   6      195.51      304.05     14.43 o 
   3   5   6     2237.32     2437.52     42.60 o 
   4   5   6     1632.27     1690.67     35.84 o 
   5   5   6      693.02      656.33     33.46 o 
   6   5   6      100.97       89.46     14.45 o 
   7   5   6      645.18      625.47     23.60 o 
   8   5   6      141.58      139.00     17.69 o 
   9   5   6      277.97      243.25     23.78 o 
  10   5   6       25.61       24.88     21.16 o 
  11   5   6      259.13      226.47     28.43 o 
  12   5   6       80.84      128.25     50.82 o 
   0   6   6      864.17      843.36     37.88 o 
   1   6   6      378.21      434.81     18.08 o 
   2   6   6       49.11       39.50     14.80 o 
   3   6   6      916.12      937.70     27.09 o 
   4   6   6       21.21       41.54     15.21 o 
   5   6   6        2.30       36.30     14.29 o 
   6   6   6      131.82      189.05     16.38 o 
   7   6   6     1237.13     1105.29     36.42 o 
   8   6   6      323.36      326.28     23.57 o 
   9   6   6      153.57      173.66     23.42 o 
  10   6   6        3.74        3.55     30.67 o 
  11   6   6      189.54      135.91     34.61 o 
  12   6   6        1.44       39.31     49.79 o 
   1   7   6       28.16       17.46     16.52 o 
   2   7   6      877.18      874.32     28.98 o 
   3   7   6      270.98      279.53     18.09 o 
   4   7   6       23.80       26.39     15.55 o 
   5   7   6     1179.64     1086.98     28.78 o 
   6   7   6        1.43        7.93     17.24 o 
   7   7   6      126.16      121.48     18.89 o 
   8   7   6      134.04      116.11     25.36 o 
   9   7   6        5.43      -24.11     24.11 o 
  10   7   6       81.16       51.95     30.26 o 
  11   7   6      768.43      712.81     78.62 o 
   0   8   6      199.56      260.62     28.60 o 
   1   8   6      167.18      206.38     19.82 o 
   2   8   6       91.99      106.58     20.58 o 
   3   8   6        9.32        2.52     19.09 o 
   4   8   6       74.69       73.57     17.77 o 
   5   8   6        4.87      -18.07     18.07 o 
   6   8   6        4.48        1.27     20.54 o 
   7   8   6        0.24      -31.45     31.45 o 
   8   8   6        0.33      -11.07     25.32 o 
   9   8   6       39.05      -26.81     26.81 o 
  10   8   6       76.93       28.40     47.17 o 
   1   9   6      246.45      276.11     22.10 o 
   2   9   6      227.49      240.76     23.61 o 
   3   9   6       14.67       31.86     24.03 o 
   4   9   6        3.74       22.67     21.16 o 
   5   9   6      377.18      371.41     29.45 o 
   6   9   6       13.33      -10.48     26.76 o 
   7   9   6      140.89       77.79     39.78 o 
   8   9   6        5.08      -34.02     34.02 o 
   0  10   6       15.63        9.33     35.21 o 
   1  10   6      452.81      451.98     37.10 o 
   2  10   6      131.03      137.88     27.04 o 
   3  10   6        3.95       16.14     23.59 o 
   4  10   6       18.96       34.08     27.93 o 
   5  10   6       18.44       21.64     26.50 o 
   6  10   6      214.42      230.41     39.84 o 
   1  11   6      496.08      810.14     81.24 o 
   2  11   6      116.51      208.67     94.34 o 
   1   1   7     2720.48     2559.27     41.20 o 
   2   1   7     5769.00     5395.49     70.36 o 
   3   1   7      337.70      362.61     12.51 o 
   4   1   7       79.62      113.79      8.76 o 
   5   1   7       81.18       69.77      9.28 o 
   6   1   7     1403.26     1349.25     27.18 o 
   7   1   7       41.86       33.19     14.06 o 
   8   1   7      391.68      406.17     18.82 o 
   9   1   7      314.47      460.71     24.25 o 
  10   1   7       91.16      119.92     19.54 o 
  11   1   7        3.79      -18.28     18.28 o 
  12   1   7       38.16       37.22     20.82 o 
  13   1   7        9.36       25.35     23.17 o 
  14   1   7        1.10      -39.34     39.34 o 
   0   2   7    64790.90    64160.23   1583.27 o 
   1   2   7        7.62       10.71      4.81 o 
   2   2   7     3372.24     3312.84     61.66 o 
   3   2   7      785.03      817.63     38.78 o 
   4   2   7      265.72      308.00     10.58 o 
   5   2   7      107.00      103.65      9.38 o 
   6   2   7     2073.80     2102.55     38.39 o 
   7   2   7     1615.26     1682.01     32.55 o 
   8   2   7       63.01       90.83     15.24 o 
   9   2   7      448.52      510.17     24.07 o 
  10   2   7      138.65      135.47     18.48 o 
  11   2   7      714.66      741.62     31.54 o 
  12   2   7      537.99      574.77     31.43 o 
  13   2   7      168.49      144.37     27.44 o 
  14   2   7       15.46      -15.09     49.79 o 
   1   3   7     2897.51     2891.16     44.44 o 
   2   3   7      688.45      762.73     19.05 o 
   3   3   7      239.84      229.17     10.32 o 
   4   3   7     1884.83     1805.31     29.34 o 
   5   3   7       76.68       82.10      9.55 o 
   6   3   7      602.30      716.34     26.32 o 
   7   3   7        6.93       89.00     13.48 o 
   8   3   7       65.64      123.63     14.88 o 
   9   3   7      106.54      179.07     19.15 o 
  10   3   7      373.85      330.14     24.35 o 
  11   3   7       24.62       15.05     21.74 o 
  12   3   7       92.81       36.52     24.41 o 
  13   3   7        0.01       -1.16     26.93 o 
   0   4   7     9349.14     9240.81    234.43 o 
   1   4   7      326.76      401.99     13.99 o 
   2   4   7     6869.09     7074.22     99.76 o 
   3   4   7     1291.14     1144.06     23.86 o 
   4   4   7       18.81       28.99     10.51 o 
   5   4   7       68.39       96.77     11.00 o 
   6   4   7     1132.22     1176.05     25.79 o 
   7   4   7     2011.73     1974.03     43.11 o 
   8   4   7     2129.07     1830.25     37.80 o 
   9   4   7      316.45      344.52     24.01 o 
  10   4   7      115.22      183.57     23.58 o 
  11   4   7       71.28       82.65     23.73 o 
  12   4   7      111.68      104.95     28.32 o 
  13   4   7        9.02       -5.24     49.79 o 
   1   5   7        0.28       11.72     11.34 o 
   2   5   7      906.43     1000.13     23.43 o 
   3   5   7       14.65       32.82     13.98 o 
   4   5   7      419.99      522.34     19.77 o 
   5   5   7       18.36       36.25     14.10 o 
   6   5   7      462.21      504.09     19.93 o 
   7   5   7       85.98      116.53     16.37 o 
   8   5   7       36.75       55.41     17.10 o 
   9   5   7      180.08      119.94     21.80 o 
  10   5   7      160.53      174.06     25.59 o 
  11   5   7       65.92      108.18     30.87 o 
  12   5   7      390.48      425.61     39.04 o 
   0   6   7      124.45      130.12     19.75 o 
   1   6   7       62.94       84.05     14.79 o 
   2   6   7     1528.62     1561.64     35.42 o 
   3   6   7       85.39       99.29     15.91 o 
   4   6   7      339.91      330.85     18.71 o 
   5   6   7      143.78      191.83     15.96 o 
   6   6   7      869.16      806.87     27.73 o 
   7   6   7       35.97      103.57     19.21 o 
   8   6   7      269.48      244.01     19.79 o 
   9   6   7       34.01       13.84     25.35 o 
  10   6   7       22.16       29.37     28.52 o 
  11   6   7       59.18       19.52     31.86 o 
   1   7   7        6.64        4.52     16.20 o 
   2   7   7      182.28      184.80     17.48 o 
   3   7   7      423.14      464.09     20.31 o 
   4   7   7      365.12      419.08     20.08 o 
   5   7   7       60.56       78.10     16.24 o 
   6   7   7       86.25      104.11     18.53 o 
   7   7   7       48.73       17.82     19.50 o 
   8   7   7      269.62      271.07     36.14 o 
   9   7   7      103.32       83.55     28.84 o 
  10   7   7       15.88       13.81     29.25 o 
  11   7   7      184.68      214.89     60.27 o 
   0   8   7      999.82      959.51     42.85 o 
   1   8   7       56.57       81.17     18.33 o 
   2   8   7      210.16      262.96     21.88 o 
   3   8   7       10.86        8.29     19.05 o 
   4   8   7      152.77      126.79     20.28 o 
   5   8   7      113.24       86.82     19.40 o 
   6   8   7      354.11      364.51     25.64 o 
   7   8   7       67.42       18.67     33.55 o 
   8   8   7        0.23      -34.83     34.83 o 
   9   8   7        6.31      -29.00     29.00 o 
  10   8   7      310.62      269.92     83.86 o 
   1   9   7       33.35       46.69     20.87 o 
   2   9   7      107.16      115.82     22.14 o 
   3   9   7      329.49      324.83     27.97 o 
   4   9   7      578.60      544.62     30.85 o 
   5   9   7        5.47       49.57     26.14 o 
   6   9   7        0.11       -9.26     23.83 o 
   7   9   7       18.19       26.36     35.35 o 
   8   9   7      169.90      112.91     40.47 o 
   0  10   7       15.46       67.42     37.51 o 
   1  10   7      254.52      337.44     30.09 o 
   2  10   7      195.73      212.80     28.47 o 
   3  10   7       25.71       -2.00     29.00 o 
   4  10   7      421.11      451.96     36.46 o 
   5  10   7       27.04       -0.12     30.15 o 
   6  10   7       93.63      151.26     38.38 o 
   2  11   7      189.54      165.10     70.76 o 
   0   0   8     6809.60     6515.11    274.82 o 
   1   0   8     8683.66     8590.56    214.18 o 
   2   0   8     1130.09     1052.85     26.38 o 
   3   0   8      161.53      142.92     13.48 o 
   4   0   8        0.40        6.31     10.45 o 
   5   0   8     1792.73     1728.85     43.91 o 
   6   0   8      776.47      795.27     34.45 o 
   7   0   8     1762.18     1969.87     65.49 o 
   8   0   8      121.32      138.13     28.12 o 
   9   0   8       85.34       96.41     29.93 o 
  10   0   8      290.61      298.79     31.67 o 
  11   0   8       32.36      -21.64     26.38 o 
  12   0   8      745.10      748.02     44.49 o 
  13   0   8        7.92        5.10     54.47 o 
  14   0   8      178.92      132.72     51.87 o 
   1   1   8     8918.01     9198.58    185.69 o 
   2   1   8     1727.02     1863.48     44.55 o 
   3   1   8     1638.60     1567.20     31.41 o 
   4   1   8      654.47      745.27     18.10 o 
   5   1   8      416.88      436.17     18.00 o 
   6   1   8      500.65      601.88     18.94 o 
   7   1   8     1008.31     1039.59     25.71 o 
   8   1   8      803.50      798.37     25.38 o 
   9   1   8     3022.68     3013.87     51.78 o 
  10   1   8      315.59      274.08     20.17 o 
  11   1   8      190.43      162.82     21.29 o 
  12   1   8      108.02      100.69     22.25 o 
  13   1   8        2.04      -22.79     22.79 o 
  14   1   8        2.21      -34.23     34.23 o 
   0   2   8    26594.84    28041.82    814.06 o 
   1   2   8     6835.29     6943.93    120.86 o 
   2   2   8       19.34        8.82      4.21 o 
   3   2   8      737.72      794.14     50.37 o 
   4   2   8       88.17       50.68      7.21 o 
   5   2   8     1150.43     1196.98     25.26 o 
   6   2   8      190.63      286.23     28.78 o 
   7   2   8       22.13       84.13     12.60 o 
   8   2   8     1201.27     1168.00     29.60 o 
   9   2   8        8.49       28.53     15.44 o 
  10   2   8      200.25      254.23     21.58 o 
  11   2   8       24.30       73.36     26.13 o 
  12   2   8        5.10       21.16     28.10 o 
  13   2   8       72.02       67.61     25.82 o 
  14   2   8       12.59      289.61    247.65 o 
   1   3   8    12489.45    12050.84    196.76 o 
   2   3   8      230.04      308.14     12.17 o 
   3   3   8     3423.83     3542.44     51.52 o 
   4   3   8     2250.39     2464.81     38.81 o 
   5   3   8      529.59      551.27     16.05 o 
   6   3   8     2250.83     2200.08     35.47 o 
   7   3   8     2691.13     2353.36     59.29 o 
   8   3   8      326.36      369.78     19.06 o 
   9   3   8      533.82      530.39     24.13 o 
  10   3   8       80.70       85.74     21.15 o 
  11   3   8       51.79        8.92     24.81 o 
  12   3   8       43.43       34.58     26.17 o 
  13   3   8       43.01       67.55     26.48 o 
   0   4   8     7341.17     7600.68    196.21 o 
   1   4   8      151.72      176.25     16.77 o 
   2   4   8     1067.11     1132.10     23.78 o 
   3   4   8       93.49      122.26     10.82 o 
   4   4   8      277.95      288.70     13.44 o 
   5   4   8      156.58      207.16     13.22 o 
   6   4   8     2542.60     2574.02     41.47 o 
   7   4   8       71.98      109.68     21.19 o 
   8   4   8       48.16      143.40     26.68 o 
   9   4   8       22.84       57.41     19.86 o 
  10   4   8       39.81        5.52     20.47 o 
  11   4   8      148.23      101.29     24.99 o 
  12   4   8      152.56      163.23     27.65 o 
   1   5   8      350.52      377.03     14.90 o 
   2   5   8      211.34      225.33     13.64 o 
   3   5   8     1275.44     1466.81     31.52 o 
   4   5   8      963.40     1001.86     25.96 o 
   5   5   8       72.84      138.42     15.04 o 
   6   5   8     1192.57     1158.51     29.75 o 
   7   5   8     1610.58     1569.18     34.68 o 
   8   5   8      897.11      897.57     27.99 o 
   9   5   8        0.30       20.01     19.83 o 
  10   5   8       11.35       12.56     21.49 o 
  11   5   8      151.93      156.81     31.90 o 
  12   5   8        1.70      -12.76     35.94 o 
   0   6   8      521.99      516.79     30.74 o 
   1   6   8       11.57       16.09     11.83 o 
   2   6   8      712.52      774.85     26.73 o 
   3   6   8      606.36      615.28     21.91 o 
   4   6   8       47.66       47.93     15.28 o 
   5   6   8      979.81      893.54     25.30 o 
   6   6   8      575.61      607.10     24.02 o 
   7   6   8      228.50      209.61     18.87 o 
   8   6   8      258.91      242.96     19.77 o 
   9   6   8      611.17      585.31     34.73 o 
  10   6   8      297.48      233.89     30.36 o 
  11   6   8       27.75      -19.73     31.04 o 
   1   7   8       31.26       37.49     16.81 o 
   2   7   8      149.68      159.48     17.00 o 
   3   7   8      839.76      863.92     25.86 o 
   4   7   8     1211.67     1126.15     28.82 o 
   5   7   8       26.34       46.65     15.96 o 
   6   7   8      532.21      555.67     27.14 o 
   7   7   8        3.27       -6.08     19.01 o 
   8   7   8      247.32      218.05     26.42 o 
   9   7   8       36.74       -7.30     27.12 o 
  10   7   8      536.33      534.45     37.24 o 
   0   8   8      411.51      434.90     31.87 o 
   1   8   8       81.62       89.63     17.98 o 
   2   8   8      260.34      352.89     23.26 o 
   3   8   8       17.89       25.30     19.42 o 
   4   8   8       91.65       87.07     19.89 o 
   5   8   8      204.83      198.33     23.79 o 
   6   8   8       22.49       34.44     20.50 o 
   7   8   8        7.57      -21.91     21.91 o 
   8   8   8       52.98       -9.51     30.32 o 
   9   8   8       77.48       42.71     32.82 o 
   1   9   8      311.93      328.05     27.27 o 
   2   9   8      310.11      333.85     26.84 o 
   3   9   8       16.44       98.94     25.00 o 
   4   9   8      211.84      260.21     32.60 o 
   5   9   8      697.60      732.85     35.36 o 
   6   9   8      361.92      313.22     29.26 o 
   7   9   8        1.04      -27.29     27.29 o 
   8   9   8        2.47      -26.74     34.03 o 
   0  10   8      614.33      681.41     90.19 o 
   1  10   8        9.38       26.53     28.71 o 
   2  10   8       85.15      103.11     38.61 o 
   3  10   8        5.24        2.22     31.25 o 
   4  10   8       17.53      -16.95     33.68 o 
   5  10   8        5.16      -29.49     30.38 o 
   6  10   8       16.35       45.80     42.50 o 
   1   1   9      550.59      542.08     29.84 o 
   2   1   9       33.32       35.51      6.15 o 
   3   1   9      493.89      500.03     16.17 o 
   4   1   9     3224.04     3149.71     45.27 o 
   5   1   9      369.24      433.25     38.40 o 
   6   1   9     1283.63     1261.57     27.43 o 
   7   1   9        1.86       26.58     14.57 o 
   8   1   9        3.44      129.21     18.68 o 
   9   1   9      567.37      661.06     27.56 o 
  10   1   9      546.47      470.60     23.05 o 
  11   1   9       15.20        3.41     18.81 o 
  12   1   9       14.96       35.24     21.36 o 
  13   1   9        0.41       -6.91     23.12 o 
  14   1   9        0.85      119.70     72.62 o 
   0   2   9     2442.01     2373.93     58.97 o 
   1   2   9       76.15       82.60      9.73 o 
   2   2   9      700.97      596.68     15.23 o 
   3   2   9     1340.11     1297.40     61.23 o 
   4   2   9       31.43       40.09      6.89 o 
   5   2   9      415.55      432.44     15.64 o 
   6   2   9     7965.47     7537.34    112.33 o 
   7   2   9      124.54      149.94     13.03 o 
   8   2   9       39.55       95.17     16.24 o 
   9   2   9       19.34       65.14     20.72 o 
  10   2   9      115.67      123.30     20.78 o 
  11   2   9      137.53      101.51     23.53 o 
  12   2   9      133.84      130.52     24.48 o 
  13   2   9      186.57      200.60     27.75 o 
  14   2   9      320.45      256.82     65.52 o 
   1   3   9     3148.98     3115.26     49.59 o 
   2   3   9     2069.52     1953.96     39.86 o 
   3   3   9       22.27       32.23      8.65 o 
   4   3   9     2144.99     2147.78     33.40 o 
   5   3   9     1339.75     1306.09     23.94 o 
   6   3   9      564.45      619.64     19.32 o 
   7   3   9      809.47      885.40     24.40 o 
   8   3   9     1079.50     1100.26     29.63 o 
   9   3   9      755.64      694.35     31.82 o 
  10   3   9      667.43      556.40     27.71 o 
  11   3   9        0.00        0.48     21.84 o 
  12   3   9      119.70      105.40     25.51 o 
  13   3   9       27.06       68.71     26.31 o 
   0   4   9     2590.93     2707.19     70.13 o 
   1   4   9     2175.85     2306.18     43.85 o 
   2   4   9        1.46       11.24      9.25 o 
   3   4   9      154.82      187.23     11.19 o 
   4   4   9     1640.20     1631.96     30.12 o 
   5   4   9      157.51      171.13     12.78 o 
   6   4   9     1986.23     1944.82     37.03 o 
   7   4   9      152.19      142.62     15.39 o 
   8   4   9      188.17      217.88     17.57 o 
   9   4   9      302.21      315.76     21.36 o 
  10   4   9       43.72       51.08     20.72 o 
  11   4   9       11.17      -23.07     23.07 o 
  12   4   9      519.22      555.76     43.00 o 
   1   5   9       36.80       60.29     11.77 o 
   2   5   9     1767.34     1690.26     33.53 o 
   3   5   9      910.18      894.01     25.43 o 
   4   5   9      627.98      692.72     22.23 o 
   5   5   9      566.93      599.44     21.13 o 
   6   5   9       43.76       73.41     15.70 o 
   7   5   9     1195.64     1210.39     30.69 o 
   8   5   9      528.70      603.12     23.85 o 
   9   5   9      509.93      506.71     27.61 o 
  10   5   9      282.28      194.76     28.21 o 
  11   5   9      244.01      236.85     34.61 o 
  12   5   9       90.69      131.22     48.50 o 
   0   6   9      162.27      199.92     29.47 o 
   1   6   9      899.83      896.19     24.05 o 
   2   6   9       96.25      154.76     17.58 o 
   3   6   9      415.16      486.53     20.07 o 
   4   6   9        0.82       -3.62     14.45 o 
   5   6   9      198.42      237.60     16.78 o 
   6   6   9      182.73      252.13     18.67 o 
   7   6   9       41.29       42.12     16.90 o 
   8   6   9      190.82      198.24     21.49 o 
   9   6   9      123.56      142.99     27.36 o 
  10   6   9      162.06      163.26     32.74 o 
  11   6   9        3.24      -33.69     33.69 o 
   1   7   9      248.41      324.59     20.05 o 
   2   7   9      534.78      563.92     22.07 o 
   3   7   9       78.83      114.37     17.64 o 
   4   7   9       82.99       93.47     16.39 o 
   5   7   9      689.01      709.49     26.42 o 
   6   7   9      317.00      305.07     24.47 o 
   7   7   9      199.60      211.76     22.65 o 
   8   7   9       62.67       34.40     23.84 o 
   9   7   9       47.49       -0.62     40.82 o 
  10   7   9        0.06      -11.02     29.13 o 
  11   7   9      298.03      285.65     81.24 o 
   0   8   9        4.25       26.79     24.73 o 
   1   8   9      398.74      425.54     22.58 o 
   2   8   9        0.12       12.58     19.16 o 
   3   8   9       30.69       26.31     19.55 o 
   4   8   9      112.01      126.33     24.14 o 
   5   8   9      168.85      164.32     22.96 o 
   6   8   9      114.84      107.69     22.07 o 
   7   8   9        0.18      -20.73     20.73 o 
   8   8   9        7.55      -25.92     25.92 o 
   9   8   9      196.98      175.14     36.66 o 
   1   9   9       18.48       26.07     24.98 o 
   2   9   9      299.94      297.23     27.03 o 
   3   9   9     1573.19     1388.48     43.36 o 
   4   9   9       63.37       47.56     21.75 o 
   5   9   9      116.81      147.82     25.99 o 
   6   9   9       65.46       86.71     26.56 o 
   7   9   9       24.88      -18.71     31.09 o 
   8   9   9      147.20      166.68     38.96 o 
   0  10   9        8.88       31.93     45.21 o 
   1  10   9        0.00       14.28     25.10 o 
   2  10   9       20.03       50.96     30.47 o 
   3  10   9      114.48      144.05     27.45 o 
   4  10   9       43.25       32.16     33.23 o 
   5  10   9       77.81       73.90     37.07 o 
   6  10   9       92.35       96.96     60.27 o 
   0   0  10     4812.46     4366.31    111.16 o 
   1   0  10    13699.67    13937.69    258.84 o 
   2   0  10    13733.59    12829.40    538.97 o 
   3   0  10        2.20        0.99      4.33 o 
   4   0  10      243.76      314.01     16.90 o 
   5   0  10       73.74       84.97     14.88 o 
   6   0  10     3237.93     3560.89     90.47 o 
   7   0  10      589.02      535.86     36.71 o 
   8   0  10      532.99      553.78     36.61 o 
   9   0  10     1364.72     1291.26     43.84 o 
  10   0  10      973.97      860.96     38.40 o 
  11   0  10      566.29      504.97     42.36 o 
  12   0  10      146.03      138.01     30.88 o 
  13   0  10      336.48      343.49     59.06 o 
  14   0  10        2.36      -17.53     48.94 o 
   1   1  10     8623.54     8614.71    133.80 o 
   2   1  10      619.97      585.48     13.31 o 
   3   1  10    11896.27    12640.22    223.62 o 
   4   1  10     4457.99     4772.06     65.70 o 
   5   1  10     8968.65     9606.77    152.97 o 
   6   1  10     1672.63     1556.27     28.15 o 
   7   1  10       96.94      149.54     16.02 o 
   8   1  10     5684.13     5404.64    127.83 o 
   9   1  10       35.29       32.42     15.07 o 
  10   1  10      674.66      661.17     26.59 o 
  11   1  10        6.89       -8.38     19.22 o 
  12   1  10        0.47      -20.65     20.65 o 
  13   1  10      409.43      477.67     32.25 o 
  14   1  10        1.86        1.85     49.71 o 
   0   2  10       34.68       30.47     11.69 o 
   1   2  10     6639.06     5290.39    791.87 o 
   2   2  10     1258.59     1078.37     22.49 o 
   3   2  10     1367.05     1434.30     25.21 o 
   4   2  10      768.83      685.24     21.29 o 
   5   2  10     1699.16     1676.11     34.12 o 
   6   2  10      566.58      851.63     28.50 o 
   7   2  10      154.78      172.54     16.06 o 
   8   2  10       71.80      141.40     16.27 o 
   9   2  10      894.26      827.83     27.76 o 
  10   2  10      478.46      553.90     33.92 o 
  11   2  10      349.93      279.64     23.67 o 
  12   2  10       63.25       34.57     23.17 o 
  13   2  10       26.66        1.92     25.21 o 
   1   3  10      258.97      300.05     10.85 o 
   2   3  10     1380.94     1151.75     90.01 o 
   3   3  10       83.05      114.88      9.41 o 
   4   3  10      213.18      266.01     11.27 o 
   5   3  10     1135.98     1191.20     22.73 o 
   6   3  10      528.75      611.93     19.95 o 
   7   3  10        5.03       58.31     13.86 o 
   8   3  10     1867.02     1877.17     46.40 o 
   9   3  10       38.44       56.23     17.64 o 
  10   3  10      522.77      508.96     26.87 o 
  11   3  10       38.50        6.89     22.47 o 
  12   3  10       14.48       37.35     25.00 o 
  13   3  10      157.22      121.96     32.40 o 
   0   4  10      393.14      470.48     32.42 o 
   1   4  10     6089.75     6404.04     94.31 o 
   2   4  10     1451.68     1660.69     28.22 o 
   3   4  10      110.57      128.16     11.49 o 
   4   4  10     1614.81     1586.11     29.08 o 
   5   4  10      334.50      365.41     15.46 o 
   6   4  10       84.20      169.20     15.38 o 
   7   4  10      186.75      253.53     16.46 o 
   8   4  10      249.39      299.94     19.99 o 
   9   4  10      871.30      904.95     29.94 o 
  10   4  10       94.23       85.97     21.42 o 
  11   4  10      174.57      137.63     29.83 o 
  12   4  10      122.92      258.05     33.70 o 
   1   5  10      179.02      223.09     14.36 o 
   2   5  10     1244.52     1214.08     28.74 o 
   3   5  10       30.14       36.53     12.23 o 
   4   5  10      440.09      526.83     18.91 o 
   5   5  10     1508.52     1445.39     31.10 o 
   6   5  10       25.78       15.56     15.00 o 
   7   5  10      415.77      508.62     22.33 o 
   8   5  10        0.04       23.24     16.42 o 
   9   5  10      636.34      636.97     34.42 o 
  10   5  10       99.72       74.16     26.12 o 
  11   5  10       45.56      105.65     51.30 o 
  12   5  10       53.91       78.06     33.17 o 
   0   6  10       40.50       60.71     29.13 o 
   1   6  10       31.56       77.18     14.15 o 
   2   6  10      549.55      614.49     21.41 o 
   3   6  10      766.00      748.80     24.28 o 
   4   6  10       64.84       94.47     15.26 o 
   5   6  10       29.10       41.23     14.50 o 
   6   6  10       10.42        4.66     15.62 o 
   7   6  10       58.88       72.36     19.42 o 
   8   6  10       54.90       51.96     26.00 o 
   9   6  10      544.27      572.50     34.41 o 
  10   6  10       17.47      -19.14     27.74 o 
  11   6  10       13.20      -22.64     27.44 o 
   1   7  10     1339.92     1290.18     32.49 o 
   2   7  10       22.40        9.81     15.26 o 
   3   7  10     1704.07     1549.89     35.53 o 
   4   7  10      139.25      153.95     18.59 o 
   5   7  10        8.98       22.15     18.48 o 
   6   7  10       19.51       22.41     19.49 o 
   7   7  10      244.61      250.12     23.48 o 
   8   7  10       52.01       42.87     24.14 o 
   9   7  10        0.00        6.35     27.63 o 
  10   7  10        4.51      -19.41     34.61 o 
  11   7  10      170.03       57.65     73.38 o 
   0   8  10       55.00       54.93     25.11 o 
   1   8  10      344.22      388.55     27.02 o 
   2   8  10        7.03       15.21     19.00 o 
   3   8  10        3.56      -13.70     18.89 o 
   4   8  10      436.07      468.97     28.88 o 
   5   8  10      111.72       94.64     22.09 o 
   6   8  10        0.00        4.65     21.12 o 
   7   8  10        0.02       19.75     28.11 o 
   8   8  10        2.42       -9.65     29.80 o 
   9   8  10      111.70      118.23     39.02 o 
   1   9  10        5.51      -18.70     29.30 o 
   2   9  10       32.11       17.44     22.64 o 
   3   9  10        1.48       28.77     27.34 o 
   4   9  10      107.89      116.54     22.79 o 
   5   9  10       23.89        7.09     24.20 o 
   6   9  10      132.09      144.28     28.54 o 
   7   9  10        7.83      -12.13     26.08 o 
   8   9  10        1.77      -43.06     43.06 o 
   0  10  10       16.39       39.38     54.99 o 
   1  10  10       65.23       85.81     26.31 o 
   2  10  10       17.92        1.86     25.08 o 
   3  10  10       42.22       46.75     25.91 o 
   4  10  10       56.91       22.68     32.94 o 
   5  10  10        9.85       -9.68     36.13 o 
   6  10  10        0.16       23.59     57.65 o 
   1   1  11      175.71      187.57      8.52 o 
   2   1  11      169.41      163.19      8.98 o 
   3   1  11        0.00        7.12      5.82 o 
   4   1  11      253.96      262.18     10.65 o 
   5   1  11      586.13      675.98     22.30 o 
   6   1  11        5.71       18.59     10.35 o 
   7   1  11       54.74       74.35     15.11 o 
   8   1  11      988.61     1091.26     50.82 o 
   9   1  11       67.85       53.60     15.54 o 
  10   1  11       30.35       66.37     18.02 o 
  11   1  11        2.04      -10.92     19.30 o 
  12   1  11       78.06       77.25     22.69 o 
  13   1  11       11.01       79.12     24.97 o 
  14   1  11        9.78       -1.26     39.72 o 
   0   2  11     1564.22     1781.01     59.69 o 
   1   2  11      102.08      101.75     10.26 o 
   2   2  11      376.48      392.06     15.88 o 
   3   2  11      295.54      301.19     14.10 o 
   4   2  11        0.70        9.37      7.31 o 
   5   2  11        2.68       11.32      7.18 o 
   6   2  11      291.29      370.43     19.53 o 
   7   2  11     1515.35     1514.19     46.73 o 
   8   2  11     2258.46     2078.69     70.15 o 
   9   2  11      186.02      228.73     22.06 o 
  10   2  11       77.03       92.40     20.35 o 
  11   2  11       20.66       33.07     20.39 o 
  12   2  11       36.35       16.16     23.01 o 
  13   2  11       62.14       25.11     25.88 o 
   1   3  11      388.93      414.28     13.09 o 
   2   3  11      411.29      459.75     20.10 o 
   3   3  11     3581.96     3470.86     57.39 o 
   4   3  11      420.26      471.06     14.89 o 
   5   3  11        2.64       -6.82      9.05 o 
   6   3  11      121.50      161.86     14.86 o 
   7   3  11      351.48      408.22     19.98 o 
   8   3  11      702.58      740.91     41.20 o 
   9   3  11      178.77      260.50     20.59 o 
  10   3  11       16.28       25.93     20.13 o 
  11   3  11       15.67       -2.77     30.47 o 
  12   3  11       14.49      -20.01     30.50 o 
  13   3  11       27.66        4.66     30.31 o 
   0   4  11     3415.18     3221.03     71.29 o 
   1   4  11     4968.37     5009.13     77.78 o 
   2   4  11      749.66      784.44     19.32 o 
   3   4  11     1046.06      977.60     22.75 o 
   4   4  11      251.42      266.70     13.60 o 
   5   4  11      100.00      144.33     12.65 o 
   6   4  11      140.44      183.51     15.59 o 
   7   4  11     1138.85     1100.96     27.48 o 
   8   4  11     1004.62      894.09     28.83 o 
   9   4  11       44.55       85.22     21.30 o 
  10   4  11        0.04        7.54     19.95 o 
  11   4  11        5.18      -24.35     24.35 o 
  12   4  11      208.14      225.10     33.66 o 
   1   5  11     1111.40     1129.86     26.99 o 
   2   5  11     2202.79     2309.28     45.44 o 
   3   5  11      381.39      437.16     18.23 o 
   4   5  11       92.61       87.37     13.36 o 
   5   5  11       45.31       90.07     15.66 o 
   6   5  11      187.35      215.90     17.42 o 
   7   5  11     1148.41     1039.59     28.97 o 
   8   5  11       38.99       34.55     19.44 o 
   9   5  11        6.92       43.82     30.08 o 
  10   5  11        5.82       41.86     24.92 o 
  11   5  11      196.56      124.89     29.60 o 
  12   5  11      184.29      249.85     38.35 o 
   0   6  11        7.95        6.75     20.27 o 
   1   6  11      819.42      791.46     23.23 o 
   2   6  11      810.54      812.99     24.79 o 
   3   6  11     1731.57     1705.20     34.02 o 
   4   6  11     1466.04     1370.51     30.24 o 
   5   6  11       69.96       85.13     14.76 o 
   6   6  11        0.09        5.17     17.88 o 
   7   6  11       15.74       55.17     22.92 o 
   8   6  11       53.93       47.41     28.97 o 
   9   6  11       15.00       49.34     25.32 o 
  10   6  11       54.76       -4.83     26.90 o 
  11   6  11       54.87        9.00     39.82 o 
   1   7  11        1.23       22.10     16.05 o 
   2   7  11        0.39        1.90     16.91 o 
   3   7  11        1.68       31.34     16.81 o 
   4   7  11      176.45      186.42     19.28 o 
   5   7  11      233.12      230.70     22.00 o 
   6   7  11      196.18      232.31     22.04 o 
   7   7  11      298.95      294.04     23.99 o 
   8   7  11      117.01      124.30     22.04 o 
   9   7  11      265.92      239.31     31.13 o 
  10   7  11      171.33      152.37     31.91 o 
  11   7  11        1.71       -7.86     70.76 o 
   0   8  11      913.32      895.44     59.11 o 
   1   8  11       47.49       64.97     21.74 o 
   2   8  11       30.03       93.10     19.90 o 
   3   8  11      427.45      398.19     24.16 o 
   4   8  11     1795.06     1532.87     40.02 o 
   5   8  11        8.14       25.43     24.04 o 
   6   8  11       62.92       37.97     21.14 o 
   7   8  11       10.23        9.02     21.67 o 
   8   8  11        7.02       21.09     25.59 o 
   9   8  11       59.66       93.24     70.69 o 
   1   9  11      152.48      150.55     24.68 o 
   2   9  11       16.09       27.08     22.58 o 
   3   9  11        5.06       -1.73     22.69 o 
   4   9  11      227.80      237.28     26.62 o 
   5   9  11        1.84      -22.70     25.51 o 
   6   9  11      804.61      776.88     37.51 o 
   7   9  11       71.18       13.17     26.14 o 
   8   9  11       32.22      -43.70     43.70 o 
   0  10  11      359.12      378.56     45.37 o 
   1  10  11      111.73      122.90     27.25 o 
   2  10  11      154.28      201.48     28.41 o 
   3  10  11      285.82      330.46     31.64 o 
   4  10  11      229.08      153.98     35.94 o 
   5  10  11      118.71       41.93     62.90 o 
   6  10  11       16.98       13.10     57.65 o 
   0   0  12      151.22      201.89     12.79 o 
   1   0  12     3454.18     3169.37     61.68 o 
   2   0  12     3007.52     3117.00     68.38 o 
   3   0  12      474.34      414.41     16.99 o 
   4   0  12    11179.83    11479.32    362.07 o 
   5   0  12     2341.06     2083.75     52.38 o 
   6   0  12     2177.74     1964.32     66.42 o 
   7   0  12      261.71      325.00     24.52 o 
   8   0  12     5093.52     4833.41    286.86 o 
   9   0  12     5041.92     4537.07    107.11 o 
  10   0  12      381.61      373.06     31.28 o 
  11   0  12      123.84      123.50     29.30 o 
  12   0  12       95.42       89.36     37.07 o 
  13   0  12      400.80      454.98     41.41 o 
   1   1  12       12.08       17.87      6.07 o 
   2   1  12      389.71      400.85     13.23 o 
   3   1  12     9071.68     9349.93    128.69 o 
   4   1  12      318.00      322.82     11.51 o 
   5   1  12       68.03      115.86      9.65 o 
   6   1  12      235.86      320.62     14.19 o 
   7   1  12     1549.44     1601.21     39.33 o 
   8   1  12      768.86      785.16     25.87 o 
   9   1  12      166.05      221.29     22.34 o 
  10   1  12        6.07       -3.10     18.49 o 
  11   1  12      127.19      129.43     22.45 o 
  12   1  12       49.86       44.29     22.82 o 
  13   1  12      132.92      104.17     25.12 o 
  14   1  12       10.93        6.50     38.57 o 
   1   2  12        0.47       -3.98      3.98 o 
   2   2  12     3518.55     3670.14     90.24 o 
   3   2  12       18.01       63.08      6.89 o 
   4   2  12     3673.91     3732.69     54.50 o 
   5   2  12      111.00      109.86     10.30 o 
   6   2  12     1351.53     1253.38     31.49 o 
   7   2  12     1644.24     1532.56     36.54 o 
   8   2  12     5040.90     4908.82     76.54 o 
   9   2  12      482.42      509.64     21.44 o 
  10   2  12       29.32       36.28     18.41 o 
  11   2  12      407.23      401.47     25.90 o 
  12   2  12        2.94       -9.53     23.11 o 
  13   2  12        7.95      -12.67     28.93 o 
   1   3  12     2914.18     2965.81     62.90 o 
   2   3  12     1960.95     2248.84     39.13 o 
   3   3  12        0.00       46.32      8.15 o 
   4   3  12      132.98      271.98     11.84 o 
   5   3  12       14.22       14.34      7.31 o 
   6   3  12       23.63       67.62     13.76 o 
   7   3  12     2016.35     2001.65     43.40 o 
   8   3  12      455.72      419.61     20.06 o 
   9   3  12        0.43       35.87     17.50 o 
  10   3  12       14.64       32.17     19.89 o 
  11   3  12        2.76      -20.18     20.18 o 
  12   3  12       36.73       -8.01     28.41 o 
  13   3  12       23.35       19.95     30.17 o 
   0   4  12       74.42      156.21     13.44 o 
   1   4  12     2633.91     2871.65     48.63 o 
   2   4  12       38.05       63.20     10.12 o 
   3   4  12      180.13      180.64     11.89 o 
   4   4  12      673.83      759.84     25.95 o 
   5   4  12      645.09      621.08     19.33 o 
   6   4  12     2310.19     2328.02     43.42 o 
   7   4  12       30.40       42.23     13.66 o 
   8   4  12      681.07      646.35     30.46 o 
   9   4  12      392.26      386.73     22.52 o 
  10   4  12       29.62       -1.32     23.87 o 
  11   4  12        1.43      -22.62     24.36 o 
  12   4  12       35.27       50.44     33.48 o 
   1   5  12      563.01      590.45     22.21 o 
   2   5  12     2009.43     2149.67     53.42 o 
   3   5  12       42.86       87.60     13.69 o 
   4   5  12        0.24       34.21     13.09 o 
   5   5  12      375.36      449.24     18.68 o 
   6   5  12      521.81      479.05     20.81 o 
   7   5  12        9.65       46.87     21.54 o 
   8   5  12      140.05      159.07     21.23 o 
   9   5  12       51.46       37.95     20.87 o 
  10   5  12      271.55      252.43     28.70 o 
  11   5  12       49.89       53.10     32.62 o 
  12   5  12      294.80      273.08     38.03 o 
   0   6  12      621.90      632.05     33.68 o 
   1   6  12        0.02       29.77     13.93 o 
   2   6  12     1848.94     1868.83     34.46 o 
   3   6  12       94.94      161.11     16.10 o 
   4   6  12     1175.50     1240.80     29.02 o 
   5   6  12       27.10       32.83     16.12 o 
   6   6  12      188.79      161.26     20.40 o 
   7   6  12       31.20       72.84     26.15 o 
   8   6  12      166.29      176.08     21.59 o 
   9   6  12       25.72        9.53     28.91 o 
  10   6  12       48.86       42.70     27.74 o 
  11   6  12       72.23       45.73     38.07 o 
   1   7  12      481.13      527.85     25.32 o 
   2   7  12       73.47      120.72     18.23 o 
   3   7  12      143.84      182.12     18.56 o 
   4   7  12       97.34      106.28     18.34 o 
   5   7  12      192.78      255.32     22.31 o 
   6   7  12     1213.18     1159.41     41.97 o 
   7   7  12      136.11      132.05     21.33 o 
   8   7  12       71.16       46.61     21.38 o 
   9   7  12        9.19       44.95     41.86 o 
  10   7  12       45.04       -0.31     49.66 o 
   0   8  12       11.56       41.06     30.26 o 
   1   8  12      268.41      323.12     33.13 o 
   2   8  12     2054.72     1890.55     48.58 o 
   3   8  12      156.60      203.58     21.16 o 
   4   8  12      340.34      374.32     26.58 o 
   5   8  12        1.83        8.58     21.20 o 
   6   8  12       12.11       -3.47     20.95 o 
   7   8  12        0.58      -21.32     21.32 o 
   8   8  12      286.17      306.63     30.71 o 
   9   8  12       92.59       32.73     43.63 o 
   1   9  12       33.75       68.92     23.32 o 
   2   9  12        5.45      -23.74     23.74 o 
   3   9  12       82.22       32.62     23.46 o 
   4   9  12       88.85      100.73     27.42 o 
   5   9  12       43.74       74.70     27.50 o 
   6   9  12      156.92      166.35     29.95 o 
   7   9  12       12.07       64.01     29.16 o 
   8   9  12      109.94      -23.97     94.60 o 
   0  10  12      855.14      832.07     53.86 o 
   1  10  12      132.54      150.69     29.49 o 
   2  10  12      628.57      651.02     36.13 o 
   3  10  12        9.03       16.24     27.81 o 
   4  10  12      104.95       67.06     33.92 o 
   5  10  12      246.13      246.56     49.93 o 
   1   1  13     2485.60     2398.28     48.10 o 
   2   1  13      248.57      210.88      9.13 o 
   3   1  13      252.98      267.94     11.81 o 
   4   1  13      425.87      474.49     14.71 o 
   5   1  13      844.37      859.01     23.38 o 
   6   1  13       11.64       30.80     10.46 o 
   7   1  13      223.42      276.68     16.73 o 
   8   1  13       40.55       58.41     16.11 o 
   9   1  13        1.17       78.76     22.39 o 
  10   1  13       19.94       39.48     17.82 o 
  11   1  13       21.09       25.58     19.34 o 
  12   1  13       31.09        9.92     21.45 o 
  13   1  13        8.38       13.77     23.32 o 
  14   1  13      108.60       18.72     53.57 o 
   0   2  13     3038.70     2921.31     89.82 o 
   1   2  13       24.95       -3.75      4.89 o 
   2   2  13     5889.85     5564.38    117.96 o 
   3   2  13     4017.95     4282.03     72.46 o 
   4   2  13        8.49        5.61      7.88 o 
   5   2  13      273.50      314.24     14.24 o 
   6   2  13       33.16        4.97     12.16 o 
   7   2  13       95.85      101.20     12.98 o 
   8   2  13     1942.89     1977.32     43.16 o 
   9   2  13       35.27      104.13     24.28 o 
  10   2  13       23.10       19.28     17.20 o 
  11   2  13       13.60       57.69     20.55 o 
  12   2  13        2.22      -23.45     23.45 o 
  13   2  13        0.45      -27.77     27.77 o 
   1   3  13     6913.78     7175.52    120.11 o 
   2   3  13     1103.13     1015.28     80.99 o 
   3   3  13       66.75      145.83      9.79 o 
   4   3  13      290.35      331.01     11.94 o 
   5   3  13      719.31      698.28     19.60 o 
   6   3  13     1229.87     1207.56     35.83 o 
   7   3  13     1072.64     1162.25     28.51 o 
   8   3  13      172.25      252.38     17.79 o 
   9   3  13      151.89      115.88     18.96 o 
  10   3  13        2.02        4.08     20.53 o 
  11   3  13       25.97        5.62     23.86 o 
  12   3  13        0.12      -32.04     32.04 o 
  13   3  13      136.44      182.27     51.82 o 
   0   4  13     2288.41     2532.94     64.31 o 
   1   4  13        0.39       11.22      7.51 o 
   2   4  13     3046.19     2990.21     52.58 o 
   3   4  13       13.08        0.00      9.31 o 
   4   4  13     1363.93     1265.60     28.80 o 
   5   4  13       30.32       46.74     12.82 o 
   6   4  13      530.06      557.00     21.19 o 
   7   4  13      262.45      279.71     16.61 o 
   8   4  13        1.54       18.15     18.47 o 
   9   4  13       50.93       78.68     20.38 o 
  10   4  13        0.43      -23.80     23.80 o 
  11   4  13       82.68       51.39     27.15 o 
  12   4  13      297.77      307.42     35.78 o 
   1   5  13      955.56     1104.81     60.64 o 
   2   5  13      695.97      758.88     27.25 o 
   3   5  13     1419.91     1487.35     32.99 o 
   4   5  13     1176.66     1072.02     25.83 o 
   5   5  13      651.05      717.08     21.71 o 
   6   5  13     1388.40     1366.16     35.52 o 
   7   5  13      361.62      343.60     22.51 o 
   8   5  13      291.40      286.89     23.67 o 
   9   5  13       74.77       61.88     20.50 o 
  10   5  13      108.47      147.08     27.09 o 
  11   5  13       43.44       39.57     27.83 o 
  12   5  13       28.45       49.79     65.52 o 
   0   6  13      348.37      424.52     30.52 o 
   1   6  13       27.04       23.96     14.32 o 
   2   6  13     2174.84     2198.53     38.24 o 
   3   6  13     1457.44     1404.79     33.44 o 
   4   6  13      510.19      525.71     22.34 o 
   5   6  13      432.15      458.65     23.96 o 
   6   6  13       62.53       83.71     19.68 o 
   7   6  13     1037.06      916.18     31.93 o 
   8   6  13      135.79      121.72     22.25 o 
   9   6  13      179.47      165.81     32.82 o 
  10   6  13       68.67       71.51     28.18 o 
  11   6  13        7.29      -32.80     36.14 o 
   1   7  13      318.33      301.25     20.48 o 
   2   7  13     1494.31     1458.24     36.01 o 
   3   7  13      842.23      758.67     28.07 o 
   4   7  13      159.58      146.02     19.01 o 
   5   7  13      939.07      893.54     31.40 o 
   6   7  13       24.17       77.11     24.64 o 
   7   7  13       28.90       32.52     21.81 o 
   8   7  13       26.23      -18.38     20.97 o 
   9   7  13       40.89       29.44     33.51 o 
  10   7  13       13.56      -30.50     30.50 o 
   0   8  13       30.67       40.06     30.18 o 
   1   8  13       73.70       94.46     22.20 o 
   2   8  13      322.49      341.27     26.26 o 
   3   8  13      235.58      285.06     24.61 o 
   4   8  13        0.96       -3.06     18.69 o 
   5   8  13      632.04      663.27     42.07 o 
   6   8  13      391.19      378.98     26.48 o 
   7   8  13      256.35      191.91     24.93 o 
   8   8  13       99.56       87.39     24.13 o 
   9   8  13      207.08      186.84     36.82 o 
   1   9  13      685.46      610.81     32.42 o 
   2   9  13       42.08       13.99     25.20 o 
   3   9  13        0.20      -10.15     22.65 o 
   4   9  13       42.41       50.44     26.89 o 
   5   9  13      254.51      210.57     30.64 o 
   6   9  13       97.56       72.87     27.93 o 
   7   9  13      144.03      145.87     34.50 o 
   0  10  13      179.83      196.44     57.42 o 
   1  10  13       75.62      107.60     26.85 o 
   2  10  13       86.08       74.49     29.30 o 
   3  10  13        1.49       -1.99     25.40 o 
   4  10  13       41.21        6.36     55.03 o 
   5  10  13      137.71      159.86     65.52 o 
   0   0  14    16962.19    16900.26    474.12 o 
   1   0  14    12517.56    12370.40    348.47 o 
   2   0  14      118.21      103.92      9.95 o 
   3   0  14    19649.39    20835.47    388.90 o 
   4   0  14     7603.43     7869.67    192.61 o 
   5   0  14      737.32      788.77     30.09 o 
   6   0  14     1878.71     1899.73     50.22 o 
   7   0  14     1210.93     1236.63     41.76 o 
   8   0  14      183.60      164.70     24.91 o 
   9   0  14      688.42      731.83     35.70 o 
  10   0  14       20.78       62.83     24.66 o 
  11   0  14     1491.23     1320.52     53.61 o 
  12   0  14        2.86       18.32     48.04 o 
  13   0  14       12.39      -26.44     47.17 o 
  14   0  14       90.84       57.51     51.10 o 
   1   1  14      290.79      353.18     23.65 o 
   2   1  14     3065.70     3246.23     90.26 o 
   3   1  14     9161.87     9680.36    156.49 o 
   4   1  14     1096.03     1292.93     24.37 o 
   5   1  14      724.34      712.67     18.98 o 
   6   1  14      133.40      176.36     14.47 o 
   7   1  14     1781.32     1849.80     43.50 o 
   8   1  14      230.84      241.22     18.01 o 
   9   1  14     1042.40      960.11     27.66 o 
  10   1  14      706.50      716.15     26.73 o 
  11   1  14       39.13        4.67     22.04 o 
  12   1  14        6.23      -20.83     20.83 o 
  13   1  14       56.11       27.02     24.19 o 
  14   1  14       23.09      109.36    166.41 o 
   0   2  14       77.87       51.40     11.37 o 
   1   2  14     1513.20     1577.59     30.41 o 
   2   2  14        1.34       15.78      6.70 o 
   3   2  14     1926.25     1970.62    216.75 o 
   4   2  14       13.35        8.07      7.05 o 
   5   2  14      101.45       93.51     12.38 o 
   6   2  14       20.34        7.85      6.99 o 
   7   2  14       42.47       40.11     14.61 o 
   8   2  14      300.88      373.25     18.84 o 
   9   2  14      776.66      770.09     33.92 o 
  10   2  14        2.02       17.99     16.88 o 
  11   2  14      876.14      800.59     32.49 o 
  12   2  14      123.31      112.18     29.53 o 
  13   2  14       53.96       82.90     30.53 o 
   1   3  14      275.05      329.31     23.81 o 
   2   3  14     3385.97     3552.63     57.07 o 
   3   3  14      126.08      170.55     11.70 o 
   4   3  14     1349.37     1534.24     27.10 o 
   5   3  14       45.41       37.39      8.32 o 
   6   3  14      233.85      211.79     14.89 o 
   7   3  14     3140.36     2971.22     52.94 o 
   8   3  14      377.37      409.05     19.81 o 
   9   3  14      173.28      171.73     20.02 o 
  10   3  14      131.17      117.62     26.71 o 
  11   3  14       46.42       49.79     23.97 o 
  12   3  14       56.18       25.50     29.38 o 
  13   3  14       76.56      134.09     48.29 o 
   0   4  14      706.18      604.70     26.10 o 
   1   4  14      226.73      256.00     11.86 o 
   2   4  14      951.16      864.52     21.47 o 
   3   4  14        0.49        8.03      8.07 o 
   4   4  14     1307.27     1362.49     29.63 o 
   5   4  14     2146.06     2080.64     37.60 o 
   6   4  14      267.30      321.88     17.65 o 
   7   4  14      621.18      606.17     21.68 o 
   8   4  14        6.00       17.08     18.87 o 
   9   4  14      270.14      319.28     25.45 o 
  10   4  14        1.01      -23.15     23.15 o 
  11   4  14       32.61       39.20     25.48 o 
  12   4  14        0.88      -38.15     46.01 o 
   1   5  14     1849.71     1604.70    188.68 o 
   2   5  14      824.43      857.24     26.29 o 
   3   5  14      116.26      223.92     15.68 o 
   4   5  14        3.79       58.85     13.38 o 
   5   5  14     1154.04     1118.96     32.74 o 
   6   5  14      520.94      527.81     24.32 o 
   7   5  14      424.33      497.36     24.78 o 
   8   5  14       73.63       92.74     21.07 o 
   9   5  14       44.12       69.11     21.13 o 
  10   5  14      173.48      145.90     28.33 o 
  11   5  14       23.74       52.06     28.51 o 
  12   5  14      120.86      -57.65     62.90 o 
   0   6  14       16.56       56.98     23.16 o 
   1   6  14        7.24       15.05     13.98 o 
   2   6  14      198.66      261.43     17.70 o 
   3   6  14     1491.38     1460.29     34.02 o 
   4   6  14        9.11       28.85     15.67 o 
   5   6  14      991.17     1002.70     31.80 o 
   6   6  14      677.51      660.48     27.98 o 
   7   6  14       24.89       33.14     27.89 o 
   8   6  14       17.95       10.78     21.29 o 
   9   6  14      128.40      101.22     23.42 o 
  10   6  14       89.23       70.77     28.19 o 
  11   6  14        0.71      -29.00     29.00 o 
   1   7  14      572.31      596.06     26.97 o 
   2   7  14      344.80      364.40     21.64 o 
   3   7  14      638.27      693.80     27.09 o 
   4   7  14      118.38      149.73     18.96 o 
   5   7  14     1295.54     1271.43     36.24 o 
   6   7  14        0.00       -8.30     19.17 o 
   7   7  14       83.25       99.12     23.26 o 
   8   7  14        8.54      -21.99     29.86 o 
   9   7  14        0.26      -28.52     28.52 o 
  10   7  14       32.04       31.15     31.93 o 
   0   8  14       11.81       14.60     29.14 o 
   1   8  14        0.85       11.22     20.97 o 
   2   8  14        0.00      -20.35     20.35 o 
   3   8  14      739.60      712.29     32.07 o 
   4   8  14      214.82      208.82     23.66 o 
   5   8  14      636.12      624.53     30.69 o 
   6   8  14        0.65       32.61     22.84 o 
   7   8  14       28.42       37.95     35.54 o 
   8   8  14       97.40       90.83     28.02 o 
   9   8  14      218.77      190.23     44.96 o 
   1   9  14       61.77       78.59     23.49 o 
   2   9  14       48.78       78.53     26.33 o 
   3   9  14      171.34      133.40     25.59 o 
   4   9  14        1.28        0.64     25.91 o 
   5   9  14        5.33       10.86     26.52 o 
   6   9  14      127.58       75.11     40.24 o 
   7   9  14        0.72      -10.78     36.02 o 
   0  10  14      208.95      211.54     57.89 o 
   1  10  14      255.69      276.06     29.86 o 
   2  10  14        0.34       14.90     25.61 o 
   3  10  14      104.67      105.46     35.97 o 
   4  10  14      119.49       89.10     46.33 o 
   5  10  14      252.85      222.75     68.14 o 
   1   1  15       62.19       46.20      7.27 o 
   2   1  15     1111.18     1092.45     23.24 o 
   3   1  15     1412.93     1362.27     25.12 o 
   4   1  15     3953.80     3855.86     56.42 o 
   5   1  15      237.58      292.61     12.43 o 
   6   1  15      354.75      379.47     17.08 o 
   7   1  15      692.85      637.61     22.18 o 
   8   1  15      474.92      508.20     21.03 o 
   9   1  15      547.80      593.50     22.61 o 
  10   1  15      211.59      281.23     23.70 o 
  11   1  15        0.01      -18.20     18.20 o 
  12   1  15       37.84      -10.71     21.34 o 
  13   1  15       61.59       67.73     28.26 o 
  14   1  15        3.40       89.10     94.34 o 
   0   2  15     5470.33     5340.12    139.70 o 
   1   2  15      371.79      329.70     12.08 o 
   2   2  15      615.72      540.85     22.84 o 
   3   2  15      523.77      413.46     33.22 o 
   4   2  15      376.75      426.64     13.72 o 
   5   2  15       57.02       50.74     11.77 o 
   6   2  15      282.18      293.20     16.56 o 
   7   2  15       22.93       37.98     15.00 o 
   8   2  15      165.41      183.44     16.42 o 
   9   2  15      747.76      736.42     25.68 o 
  10   2  15       87.11       58.66     17.56 o 
  11   2  15      175.52      149.98     21.51 o 
  12   2  15       16.48       67.88     30.90 o 
  13   2  15      775.22      814.29     69.90 o 
   1   3  15      556.49      631.89     18.86 o 
   2   3  15      819.65      849.03     21.58 o 
   3   3  15     3081.52     2913.77     45.80 o 
   4   3  15     1827.23     1634.05     27.44 o 
   5   3  15      380.96      432.78     25.27 o 
   6   3  15       85.19       75.88     11.30 o 
   7   3  15      643.88      750.96     32.90 o 
   8   3  15        1.41       28.15     14.79 o 
   9   3  15      201.83      218.68     21.45 o 
  10   3  15        7.13        3.71     20.67 o 
  11   3  15       70.57      103.21     48.79 o 
  12   3  15       90.96      126.09     30.47 o 
  13   3  15       82.93       44.74     62.90 o 
   0   4  15       20.36       33.02     15.36 o 
   1   4  15     2705.80     2535.66     39.12 o 
   2   4  15       13.84       29.58     11.24 o 
   3   4  15      121.23      110.34     14.70 o 
   4   4  15     1325.61     1303.38     29.31 o 
   5   4  15      466.55      500.03     21.19 o 
   6   4  15       31.00       80.57     14.57 o 
   7   4  15       89.06       98.54     16.13 o 
   8   4  15      373.11      359.68     24.63 o 
   9   4  15      947.93      899.96     39.06 o 
  10   4  15       48.74       26.98     24.43 o 
  11   4  15       10.57       -6.91     26.03 o 
  12   4  15       61.72       24.73     30.74 o 
   1   5  15       25.63       40.75     11.60 o 
   2   5  15       53.18       76.43     11.93 o 
   3   5  15     2448.66     2292.26     44.81 o 
   4   5  15      392.23      352.78     18.80 o 
   5   5  15      491.51      502.86     22.34 o 
   6   5  15      307.93      282.82     20.78 o 
   7   5  15      279.48      264.92     21.58 o 
   8   5  15       78.62       61.27     20.79 o 
   9   5  15        5.05       23.39     26.61 o 
  10   5  15        6.19      -26.60     26.60 o 
  11   5  15        0.06       -1.71     28.46 o 
   0   6  15      649.44      661.06     34.90 o 
   1   6  15       24.77       14.41     16.28 o 
   2   6  15      107.08      126.93     16.38 o 
   3   6  15       44.18       81.94     16.59 o 
   4   6  15      244.57      246.13     18.79 o 
   5   6  15      103.49      128.10     19.68 o 
   6   6  15      313.04      321.30     22.85 o 
   7   6  15      181.25      187.21     21.36 o 
   8   6  15      210.54      213.84     29.19 o 
   9   6  15       79.11       40.48     22.81 o 
  10   6  15       87.20       57.61     28.64 o 
  11   6  15      241.62      201.14     48.44 o 
   1   7  15       99.56       61.39     19.19 o 
   2   7  15     1089.70     1046.19     34.69 o 
   3   7  15        3.29      154.61     26.62 o 
   4   7  15      331.01      312.43     21.10 o 
   5   7  15       34.04       67.12     22.66 o 
   6   7  15       79.42       65.23     20.50 o 
   7   7  15      776.01      785.07     31.58 o 
   8   7  15        5.33      -14.42     22.89 o 
   9   7  15       24.59        2.06     33.49 o 
  10   7  15       22.02      -27.71     42.46 o 
   0   8  15      164.84      159.95     33.22 o 
   1   8  15      576.24      512.14     28.83 o 
   2   8  15      258.79      270.59     25.28 o 
   3   8  15      222.58      234.88     23.96 o 
   4   8  15       45.38       42.28     23.48 o 
   5   8  15       66.16       58.10     24.09 o 
   6   8  15      286.37      258.34     29.21 o 
   7   8  15      256.18      251.56     25.92 o 
   8   8  15        1.40      -29.07     29.07 o 
   9   8  15      238.35      219.89     62.05 o 
   1   9  15       36.81       10.78     22.61 o 
   2   9  15     1110.43     1009.11     43.27 o 
   3   9  15      219.85      236.52     27.05 o 
   4   9  15      124.09      111.72     28.09 o 
   5   9  15       77.98       63.05     27.73 o 
   6   9  15      149.78       92.85     28.36 o 
   7   9  15       26.79       -0.31     39.58 o 
   0  10  15        0.03        8.02     72.85 o 
   1  10  15      169.99      140.34     27.55 o 
   2  10  15      149.83      146.38     27.94 o 
   3  10  15      148.82      123.95     30.62 o 
   4  10  15      166.38      107.45     65.52 o 
   0   0  16     2198.63     2157.60    157.24 o 
   1   0  16    10227.87    10587.96    197.77 o 
   2   0  16      120.84       98.20     10.37 o 
   3   0  16      197.35      198.05     15.57 o 
   4   0  16     3583.77     3540.99     75.70 o 
   5   0  16      781.89      918.16     32.60 o 
   6   0  16     1981.49     1800.81     77.35 o 
   7   0  16      407.54      314.88     44.51 o 
   8   0  16     2211.65     2163.47     58.10 o 
   9   0  16      175.68      208.56     25.14 o 
  10   0  16      180.06      236.31     26.61 o 
  11   0  16       84.47       86.80     28.69 o 
  12   0  16      100.08       69.34     37.83 o 
  13   0  16      120.34      104.99     36.37 o 
   1   1  16       63.87       95.86     10.90 o 
   2   1  16        7.63        6.87      6.04 o 
   3   1  16       95.01      161.78      9.49 o 
   4   1  16       14.75       42.31      8.00 o 
   5   1  16     2213.75     2321.59     36.96 o 
   6   1  16       75.56       70.97     13.79 o 
   7   1  16      235.51      298.74     18.00 o 
   8   1  16      756.82      640.26     23.23 o 
   9   1  16      143.79      164.15     24.93 o 
  10   1  16      749.47      730.55     31.27 o 
  11   1  16       35.01       11.00     18.95 o 
  12   1  16        3.29       27.74     22.22 o 
  13   1  16      355.11      360.61     34.17 o 
   0   2  16      391.78      528.40     23.09 o 
   1   2  16       99.10      140.57      9.95 o 
   2   2  16       50.55       33.49      8.91 o 
   3   2  16        0.67        3.14      7.19 o 
   4   2  16      862.54      898.71     19.59 o 
   5   2  16      256.27      284.22     14.70 o 
   6   2  16       47.42       71.35      9.69 o 
   7   2  16        0.01       21.47     14.86 o 
   8   2  16      399.96      431.49     19.81 o 
   9   2  16        5.06       47.37     18.38 o 
  10   2  16      171.72      213.54     19.73 o 
  11   2  16       48.73       21.34     21.64 o 
  12   2  16      728.18      740.14     39.46 o 
  13   2  16      217.62      255.39     78.30 o 
   1   3  16     8235.04     8849.07    131.83 o 
   2   3  16      615.67      656.49     18.00 o 
   3   3  16      445.36      569.63     17.55 o 
   4   3  16     1538.25     1556.08     33.47 o 
   5   3  16      178.51      173.16     12.35 o 
   6   3  16        1.62       21.95     12.96 o 
   7   3  16       87.69      121.08     15.80 o 
   8   3  16      562.43      532.51     22.22 o 
   9   3  16     1062.09     1005.43     43.51 o 
  10   3  16      589.66      582.29     27.35 o 
  11   3  16       45.32       48.02     25.00 o 
  12   3  16       77.55       66.99     30.19 o 
  13   3  16      259.85      186.06     76.00 o 
   0   4  16       55.49       53.83     13.96 o 
   1   4  16      187.47      224.58     13.75 o 
   2   4  16        1.37      -11.37     11.37 o 
   3   4  16      187.19      193.70     20.58 o 
   4   4  16      130.73      155.11     13.96 o 
   5   4  16      237.60      275.01     18.68 o 
   6   4  16     2601.42     2463.02     47.06 o 
   7   4  16      213.31      233.02     19.95 o 
   8   4  16       56.47       73.83     20.35 o 
   9   4  16       23.24      135.52     32.20 o 
  10   4  16       79.68       71.02     25.00 o 
  11   4  16        0.18      -25.67     25.67 o 
  12   4  16      248.99      278.62     34.39 o 
   1   5  16     3483.02     3477.16     66.07 o 
   2   5  16        0.19       33.32      8.70 o 
   3   5  16      137.95      183.08     15.92 o 
   4   5  16      318.62      368.60     19.17 o 
   5   5  16       14.65       53.30     15.75 o 
   6   5  16        2.34       50.02     17.63 o 
   7   5  16      113.90      105.84     19.23 o 
   8   5  16        2.22      -21.99     21.99 o 
   9   5  16      151.62      180.46     42.08 o 
  10   5  16       15.46       12.01     25.99 o 
  11   5  16        4.81      -27.28     27.28 o 
   0   6  16       47.37       71.27     30.61 o 
   1   6  16      355.56      322.43     19.37 o 
   2   6  16      777.36      768.71     25.65 o 
   3   6  16      816.77      773.86     24.90 o 
   4   6  16      337.38      302.02     19.72 o 
   5   6  16      210.97      216.41     20.74 o 
   6   6  16      599.44      564.09     26.66 o 
   7   6  16      653.05      637.65     28.10 o 
   8   6  16       98.72      179.86     23.12 o 
   9   6  16       53.68       46.44     22.74 o 
  10   6  16        8.47      -35.35     35.35 o 
  11   6  16       82.88       58.43     49.93 o 
   1   7  16        2.22        4.77     18.40 o 
   2   7  16       30.86       83.41     19.93 o 
   3   7  16     3877.20     3438.41     67.79 o 
   4   7  16       28.53       46.86     17.71 o 
   5   7  16        0.89       -8.56     19.11 o 
   6   7  16      249.98      257.33     22.82 o 
   7   7  16      297.09      334.68     25.15 o 
   8   7  16        0.13       -3.37     23.23 o 
   9   7  16       96.42       27.82     29.40 o 
  10   7  16       84.53       13.85     41.83 o 
   0   8  16        0.02       44.64     30.42 o 
   1   8  16      130.11      187.25     23.80 o 
   2   8  16      401.24      431.31     28.12 o 
   3   8  16       10.58        9.40     20.61 o 
   4   8  16      490.13      462.97     30.46 o 
   5   8  16       56.18       34.45     23.57 o 
   6   8  16        0.68        8.14     23.87 o 
   7   8  16       95.77      138.25     25.94 o 
   8   8  16      504.94      509.60     49.22 o 
   9   8  16       33.66      262.06     83.86 o 
   1   9  16       39.44       -4.24     22.34 o 
   2   9  16      134.03      148.27     27.82 o 
   3   9  16      436.88      441.46     30.62 o 
   4   9  16        9.70       -3.65     27.62 o 
   5   9  16       67.88       41.47     29.57 o 
   6   9  16      191.90      148.54     29.29 o 
   7   9  16      305.21      253.55     86.32 o 
   0  10  16       51.90       30.59     40.97 o 
   1  10  16      248.72      219.83     28.98 o 
   2  10  16       35.91       28.42     28.65 o 
   3  10  16        2.00       -0.19     31.02 o 
   1   1  17       95.30       79.90      7.31 o 
   2   1  17      106.89      109.52      8.22 o 
   3   1  17       11.54        4.84      6.94 o 
   4   1  17       45.49       48.50      8.00 o 
   5   1  17       43.03       38.73      9.63 o 
   6   1  17      387.24      391.10     17.47 o 
   7   1  17      433.05      408.36     19.04 o 
   8   1  17      496.55      466.65     20.49 o 
   9   1  17        0.73       30.39     16.29 o 
  10   1  17      110.70      156.24     24.83 o 
  11   1  17      127.49      123.75     30.39 o 
  12   1  17        3.14        9.74     28.58 o 
  13   1  17        0.87       12.04     25.87 o 
   0   2  17        9.98       28.76     13.25 o 
   1   2  17      740.74      784.30     19.37 o 
   2   2  17      105.62       89.49      8.70 o 
   3   2  17      485.24      470.12     19.02 o 
   4   2  17      241.93      261.95     10.70 o 
   5   2  17       30.37       63.15      9.80 o 
   6   2  17      946.69      887.93     25.54 o 
   7   2  17      688.81      696.56     23.24 o 
   8   2  17        5.57       26.33     14.69 o 
   9   2  17       37.64       86.20     18.11 o 
  10   2  17      144.18      196.96     21.82 o 
  11   2  17      232.14      247.46     25.32 o 
  12   2  17      382.83      434.36     32.12 o 
  13   2  17       32.80      -20.62     53.71 o 
   1   3  17     1561.70     1584.18     30.90 o 
   2   3  17     1242.76     1138.41     28.17 o 
   3   3  17     2565.55     2326.20     40.24 o 
   4   3  17      698.78      757.13     22.56 o 
   5   3  17        1.35        3.48      8.66 o 
   6   3  17     1353.18     1244.38     27.72 o 
   7   3  17      214.35      225.95     19.65 o 
   8   3  17      650.50      676.32     27.04 o 
   9   3  17      365.71      361.24     26.32 o 
  10   3  17        4.55      109.64     37.23 o 
  11   3  17      432.55      420.42     31.61 o 
  12   3  17        8.64       60.26     31.45 o 
  13   3  17       48.91       52.41     73.38 o 
   0   4  17       51.29      109.99     19.11 o 
   1   4  17        7.00        1.94     12.14 o 
   2   4  17       22.01       17.23     10.44 o 
   3   4  17       56.06       37.33     12.56 o 
   4   4  17      611.56      661.49     25.63 o 
   5   4  17       20.68       49.60     16.07 o 
   6   4  17      850.30      886.46     37.50 o 
   7   4  17       55.33       52.38     17.66 o 
   8   4  17      170.42      188.76     20.56 o 
   9   4  17      424.73      407.45     26.12 o 
  10   4  17       40.01       30.49     24.54 o 
  11   4  17        0.49      -25.62     25.62 o 
  12   4  17       64.13       53.95     30.48 o 
   1   5  17        0.20       25.82      8.27 o 
   2   5  17     3986.95     3785.95     70.99 o 
   3   5  17      122.18      152.06     16.55 o 
   4   5  17      835.48      780.47     25.39 o 
   5   5  17       29.01       42.63     15.94 o 
   6   5  17      918.56      787.16     28.74 o 
   7   5  17       13.69       25.76     18.20 o 
   8   5  17       11.22       -0.56     19.82 o 
   9   5  17        6.71       17.71     22.05 o 
  10   5  17      473.32      482.97     33.89 o 
  11   5  17       42.67       11.98     28.52 o 
   0   6  17     1402.73     1388.94     61.40 o 
   1   6  17        2.02       10.52     17.17 o 
   2   6  17       28.87       17.66     15.41 o 
   3   6  17        3.37       24.82     14.94 o 
   4   6  17       78.22       64.88     16.99 o 
   5   6  17       99.05       98.63     19.08 o 
   6   6  17       28.75       45.45     19.20 o 
   7   6  17      214.28      236.38     22.25 o 
   8   6  17     1126.11     1060.55     39.48 o 
   9   6  17       11.32       25.98     22.27 o 
  10   6  17       65.61       31.24     41.61 o 
  11   6  17        6.31       -9.07     47.75 o 
   1   7  17      191.18      208.63     21.71 o 
   2   7  17      512.78      490.04     26.37 o 
   3   7  17       92.71      194.37     24.07 o 
   4   7  17        2.44       13.72     19.53 o 
   5   7  17        0.07       -2.18     19.06 o 
   6   7  17      204.28      220.99     22.51 o 
   7   7  17      211.90      219.14     29.22 o 
   8   7  17       15.25       69.52     31.14 o 
   9   7  17        0.32      -29.92     33.99 o 
  10   7  17      190.87      190.12     46.43 o 
   0   8  17     1224.40     1191.37     62.63 o 
   1   8  17       38.45       27.08     21.26 o 
   2   8  17       55.37       41.73     21.54 o 
   3   8  17      121.93       85.02     23.01 o 
   4   8  17      228.29      238.61     38.87 o 
   5   8  17      106.33       67.35     24.52 o 
   6   8  17       39.07       32.77     25.50 o 
   7   8  17       91.15      115.71     33.49 o 
   8   8  17      386.43      427.10     35.15 o 
   9   8  17       67.68      -52.41     96.96 o 
   1   9  17        0.80       13.58     22.65 o 
   2   9  17        0.34      -16.84     29.72 o 
   3   9  17        7.79       36.94     24.12 o 
   4   9  17      561.97      586.95     37.34 o 
   5   9  17       58.04       81.47     28.20 o 
   6   9  17       50.32      120.04     41.02 o 
   7   9  17      118.07       41.34    103.91 o 
   0  10  17        2.73       -8.24     35.16 o 
   1  10  17      132.19      157.77     29.77 o 
   2  10  17       15.48       13.30     26.35 o 
   3  10  17        6.10      -35.65     35.65 o 
   0   0  18      803.19      514.56     24.03 o 
   1   0  18     2203.20     2365.32     51.01 o 
   2   0  18        0.62        3.68      7.13 o 
   3   0  18       21.92       40.85      9.54 o 
   4   0  18       67.76       91.97     16.13 o 
   5   0  18      514.58      555.98     27.15 o 
   6   0  18      613.57      674.80     31.64 o 
   7   0  18     1202.60     1103.96     41.21 o 
   8   0  18     1183.21     1159.55     48.59 o 
   9   0  18      525.58      612.82     39.27 o 
  10   0  18        0.32       56.91     48.41 o 
  11   0  18        0.62       10.46     33.81 o 
  12   0  18      187.03      214.68     35.49 o 
  13   0  18      338.29      383.36     55.24 o 
   1   1  18      634.38      586.58     39.12 o 
   2   1  18     6658.02     6723.64     99.87 o 
   3   1  18        0.87       -3.80      7.72 o 
   4   1  18      504.78      542.83     15.52 o 
   5   1  18      480.72      571.28     18.08 o 
   6   1  18      889.19      864.11     24.84 o 
   7   1  18     2070.32     2041.26     39.24 o 
   8   1  18     1215.63     1133.82     29.08 o 
   9   1  18      790.13      798.42     26.04 o 
  10   1  18      350.96      354.04     27.62 o 
  11   1  18       11.78      -22.72     25.32 o 
  12   1  18      324.21      339.21     29.93 o 
  13   1  18      200.36      111.70     42.55 o 
   0   2  18      573.01      596.56     25.22 o 
   1   2  18      136.92      150.05     11.36 o 
   2   2  18      371.44      434.89     14.54 o 
   3   2  18      987.00     1144.70     23.43 o 
   4   2  18     1691.45     1773.99     36.84 o 
   5   2  18      232.19      282.50     13.49 o 
   6   2  18      746.75      755.38     21.97 o 
   7   2  18       30.53       59.46     15.25 o 
   8   2  18     1584.04     1453.92     32.65 o 
   9   2  18      571.76      613.71     26.65 o 
  10   2  18        5.32       41.75     19.36 o 
  11   2  18      268.46      278.05     25.79 o 
  12   2  18       94.57      114.81     26.96 o 
  13   2  18        1.36      -90.22    153.31 o 
   1   3  18      887.49      855.62     21.75 o 
   2   3  18       82.26      140.81     10.73 o 
   3   3  18       17.01       48.04      9.58 o 
   4   3  18        9.83       27.45      8.32 o 
   5   3  18      870.92      922.99     26.07 o 
   6   3  18      291.11      302.94     18.21 o 
   7   3  18       74.55      117.38     18.10 o 
   8   3  18      208.03      208.84     19.49 o 
   9   3  18       30.54       41.88     20.99 o 
  10   3  18       39.56       91.17     31.76 o 
  11   3  18      117.78      146.63     27.24 o 
  12   3  18        3.26      -18.68     28.40 o 
  13   3  18      184.04      149.38     76.00 o 
   0   4  18     5850.76     5293.32    152.03 o 
   1   4  18       91.41      111.89     12.34 o 
   2   4  18      163.19      136.67     12.22 o 
   3   4  18      582.68      626.37     20.67 o 
   4   4  18     1880.58     1825.16     37.17 o 
   5   4  18      738.69      715.61     25.93 o 
   6   4  18        7.79       34.99     15.68 o 
   7   4  18      327.85      362.92     22.66 o 
   8   4  18       83.83      123.27     19.37 o 
   9   4  18       70.97       95.35     21.13 o 
  10   4  18        6.24       -2.45     25.24 o 
  11   4  18       33.93       10.78     32.62 o 
  12   4  18       22.97       89.19     43.88 o 
   1   5  18        0.84        1.20     10.87 o 
   2   5  18      414.46      497.38     20.26 o 
   3   5  18     2873.63     2744.24     47.63 o 
   4   5  18      162.96      194.54     16.47 o 
   5   5  18      490.98      564.13     24.11 o 
   6   5  18       30.91       67.29     18.01 o 
   7   5  18        4.55       27.75     19.97 o 
   8   5  18      311.42      315.36     25.15 o 
   9   5  18      238.37      200.48     24.08 o 
  10   5  18       15.14       74.22     26.99 o 
  11   5  18      110.46       17.75     30.67 o 
  12   5  18       10.28       31.45     73.38 o 
   0   6  18     3137.94     2863.77     94.01 o 
   1   6  18        0.77       12.49     16.96 o 
   2   6  18        0.41      -14.27     16.50 o 
   3   6  18      310.86      312.30     18.66 o 
   4   6  18        0.09       30.18     16.84 o 
   5   6  18      229.84      230.19     21.40 o 
   6   6  18       57.62       94.33     19.65 o 
   7   6  18       36.05        5.53     19.35 o 
   8   6  18      281.39      364.91     26.82 o 
   9   6  18        2.59      -15.60     30.96 o 
  10   6  18       87.21       24.32     29.01 o 
  11   6  18       85.05       31.65     47.75 o 
   1   7  18      375.14      389.25     24.54 o 
   2   7  18       39.28       43.12     19.34 o 
   3   7  18     2081.95     1838.72     45.28 o 
   4   7  18      412.06      378.73     32.23 o 
   5   7  18       73.03      110.26     22.18 o 
   6   7  18      407.98      392.30     27.83 o 
   7   7  18       70.23       87.31     24.51 o 
   8   7  18       43.27       61.75     26.68 o 
   9   7  18        7.57      -23.72     23.72 o 
  10   7  18      130.95      -41.93     65.52 o 
   0   8  18     1186.56     1054.77     82.45 o 
   1   8  18       41.59        5.47     20.97 o 
   2   8  18        4.61       -6.18     20.79 o 
   3   8  18        1.50       75.94     21.10 o 
   4   8  18       26.50       38.14     22.87 o 
   5   8  18        0.95      -23.28     23.28 o 
   6   8  18      229.67      177.51     27.73 o 
   7   8  18      583.03      625.61     67.51 o 
   8   8  18       17.15       45.66     34.22 o 
   9   8  18        7.66      209.65     89.10 o 
   1   9  18      102.24      109.31     25.08 o 
   2   9  18        1.51       -0.36     25.91 o 
   3   9  18     1121.68      989.90     43.98 o 
   4   9  18        1.08      -14.93     26.52 o 
   5   9  18       15.08      -10.37     26.94 o 
   6   9  18       28.12       24.32     33.64 o 
   7   9  18      169.82      165.12    103.78 o 
   0  10  18        1.47       -4.36     86.07 o 
   1  10  18       52.87       49.88     39.85 o 
   2  10  18      160.94      117.95     35.18 o 
   1   1  19      883.75      815.84     60.43 o 
   2   1  19       44.13       64.84      7.42 o 
   3   1  19      174.52      175.77     11.46 o 
   4   1  19        0.05       16.34      8.03 o 
   5   1  19     1476.89     1468.40     32.56 o 
   6   1  19       92.50       81.50     14.85 o 
   7   1  19       25.65       81.67     16.55 o 
   8   1  19      370.67      377.70     19.32 o 
   9   1  19      320.09      326.06     20.43 o 
  10   1  19       51.88       69.34     19.92 o 
  11   1  19       19.77       26.58     21.34 o 
  12   1  19       40.73       50.17     25.05 o 
  13   1  19        0.02        8.22     53.64 o 
   0   2  19       20.05       43.40     13.82 o 
   1   2  19       11.48       13.11     10.39 o 
   2   2  19     1736.09     1704.27     28.81 o 
   3   2  19      247.74      229.51     11.96 o 
   4   2  19     2460.96     2256.35     43.03 o 
   5   2  19      114.69       93.56     11.93 o 
   6   2  19      340.89      354.55     17.50 o 
   7   2  19      331.62      351.81     18.38 o 
   8   2  19        6.32      104.88     26.67 o 
   9   2  19      361.23      407.18     27.46 o 
  10   2  19       14.68       37.21     21.72 o 
  11   2  19        5.28       20.94     23.29 o 
  12   2  19       17.69        2.12     27.23 o 
  13   2  19       72.93       -5.40     57.93 o 
   1   3  19      900.01      975.14     26.10 o 
   2   3  19      375.41      480.90     16.80 o 
   3   3  19      206.20      184.47     13.59 o 
   4   3  19      258.19      265.91     15.55 o 
   5   3  19       75.75       58.41     14.31 o 
   6   3  19     1051.53     1029.73     42.02 o 
   7   3  19       11.27       37.71     16.98 o 
   8   3  19      531.19      537.33     25.10 o 
   9   3  19        4.58       15.76     20.42 o 
  10   3  19      753.32      691.77     31.67 o 
  11   3  19        0.14      -24.97     24.97 o 
  12   3  19       72.13        7.48     29.51 o 
  13   3  19       14.62      -41.93     68.14 o 
   0   4  19      267.66      338.29     23.71 o 
   1   4  19       13.78        7.68     12.26 o 
   2   4  19       16.38       16.96      9.60 o 
   3   4  19      112.65      109.87     11.59 o 
   4   4  19      497.19      424.44     19.01 o 
   5   4  19       34.88       58.89     16.16 o 
   6   4  19       44.34       57.48     15.71 o 
   7   4  19        5.14       28.63     17.60 o 
   8   4  19      656.34      737.30     29.01 o 
   9   4  19      314.73      339.42     25.57 o 
  10   4  19       76.34       65.52     28.71 o 
  11   4  19        2.69      -26.12     26.12 o 
  12   4  19        7.05       20.59     39.71 o 
   1   5  19        2.25       13.70     15.82 o 
   2   5  19      381.58      395.11     19.11 o 
   3   5  19      606.39      641.84     23.05 o 
   4   5  19       32.33       69.66     14.92 o 
   5   5  19     3259.24     2905.07     52.91 o 
   6   5  19      790.31      806.28     29.33 o 
   7   5  19      378.50      333.61     24.64 o 
   8   5  19      284.76      324.92     25.36 o 
   9   5  19       42.64       39.07     26.76 o 
  10   5  19       95.53      200.82     45.22 o 
  11   5  19        9.92      -28.63     28.63 o 
  12   5  19      127.78       70.76     76.00 o 
   0   6  19       28.13       79.03     29.36 o 
   1   6  19      915.30      865.22     29.64 o 
   2   6  19      102.39      104.31     17.76 o 
   3   6  19      370.59      414.43     21.40 o 
   4   6  19      140.42      164.32     21.05 o 
   5   6  19     1031.84      920.18     32.71 o 
   6   6  19     1008.25      889.18     31.18 o 
   7   6  19       58.54       72.47     21.93 o 
   8   6  19       78.56       90.32     22.43 o 
   9   6  19       14.56       33.79     24.78 o 
  10   6  19        0.05       32.46     32.03 o 
  11   6  19        2.41      -25.65     74.69 o 
   1   7  19      161.19      138.38     20.81 o 
   2   7  19      879.18      813.27     31.84 o 
   3   7  19      294.64      322.61     23.82 o 
   4   7  19      156.17      125.02     21.83 o 
   5   7  19      961.93      922.65     38.53 o 
   6   7  19      120.22      118.28     23.21 o 
   7   7  19      265.46      231.61     26.05 o 
   8   7  19       50.24       95.01     27.24 o 
   9   7  19       53.52       30.78     24.80 o 
  10   7  19        9.09       10.48     68.14 o 
   0   8  19       68.08       25.39     29.57 o 
   1   8  19      135.91      153.53     23.46 o 
   2   8  19       91.97       85.42     22.25 o 
   3   8  19     2082.92     1754.67     45.63 o 
   4   8  19      104.48       92.61     24.26 o 
   5   8  19      239.40      214.08     27.76 o 
   6   8  19      101.82       44.75     39.85 o 
   7   8  19      326.64      360.31     34.92 o 
   8   8  19        3.92      -25.20     51.65 o 
   1   9  19      105.25       51.50     23.85 o 
   2   9  19       27.27        6.80     26.38 o 
   3   9  19      334.84      338.40     32.49 o 
   4   9  19       12.87       52.37     27.46 o 
   5   9  19       26.46        7.65     27.00 o 
   6   9  19      397.33      406.20     73.38 o 
   7   9  19      106.71       91.38     41.91 o 
   0  10  19      170.49       91.67     64.21 o 
   1  10  19        0.50      -27.46     36.25 o 
   2  10  19       56.67       12.13     47.23 o 
   0   0  20     3922.12     3733.04     99.50 o 
   1   0  20        0.43       -9.00     10.54 o 
   2   0  20     6086.99     5149.24   1109.44 o 
   3   0  20     6270.29     6437.03    131.03 o 
   4   0  20     7366.80     7423.65    151.80 o 
   5   0  20     2490.30     2428.54     59.47 o 
   6   0  20      373.81      400.16     26.27 o 
   7   0  20      444.52      524.93     30.21 o 
   8   0  20     2043.96     1849.00     55.44 o 
   9   0  20      570.61      494.12     31.81 o 
  10   0  20      392.09      426.60     31.73 o 
  11   0  20      306.63      351.45     32.14 o 
  12   0  20      666.32      665.27     81.45 o 
  13   0  20       59.46       57.65     78.62 o 
   1   1  20     5740.96     5823.05    211.59 o 
   2   1  20    17033.78    18435.15    251.45 o 
   3   1  20     2525.41     2680.96     51.17 o 
   4   1  20      877.88      925.95     25.19 o 
   5   1  20     2742.97     2722.24     47.95 o 
   6   1  20      589.21      597.26     21.44 o 
   7   1  20     7074.60     6779.04    133.75 o 
   8   1  20      248.72      286.34     21.02 o 
   9   1  20       78.98       71.62     17.18 o 
  10   1  20      434.00      438.87     25.27 o 
  11   1  20      404.77      519.97     44.90 o 
  12   1  20        0.48      -26.37     26.37 o 
  13   1  20      126.81      158.44    105.96 o 
   0   2  20      546.55      659.16     27.35 o 
   1   2  20       32.65       53.08     11.19 o 
   2   2  20      353.52      437.14     14.69 o 
   3   2  20      177.29      252.74     12.61 o 
   4   2  20     1469.61     1505.62     33.28 o 
   5   2  20      636.03      642.20     19.52 o 
   6   2  20     1341.21     1334.27     30.40 o 
   7   2  20        8.67       11.56     16.26 o 
   8   2  20      933.31      842.43     28.52 o 
   9   2  20      365.74      388.82     37.95 o 
  10   2  20      121.82      108.52     20.74 o 
  11   2  20      150.37      212.93     25.35 o 
  12   2  20       74.97       36.96     34.92 o 
  13   2  20      243.91      234.28     61.05 o 
   1   3  20     1773.54     1882.81     40.61 o 
   2   3  20       33.43       22.21     10.70 o 
   3   3  20     1481.30     1570.34     31.46 o 
   4   3  20      555.35      579.92     21.04 o 
   5   3  20        6.65       18.27     14.54 o 
   6   3  20     4484.01     4209.79     75.15 o 
   7   3  20     2107.36     1845.85     43.69 o 
   8   3  20        4.26       29.24     18.03 o 
   9   3  20      181.91      156.47     25.24 o 
  10   3  20      466.86      470.66     28.65 o 
  11   3  20       32.24       58.83     25.32 o 
  12   3  20       43.70       21.37     37.70 o 
   0   4  20       90.41       56.37     20.42 o 
   1   4  20      433.34      453.88     19.40 o 
   2   4  20      660.67      674.51     24.06 o 
   3   4  20      760.33      718.86     22.34 o 
   4   4  20      979.92      932.14     26.35 o 
   5   4  20       21.16       51.22     15.70 o 
   6   4  20      250.33      314.20     19.24 o 
   7   4  20      197.82      162.74     20.70 o 
   8   4  20      171.26      218.45     21.53 o 
   9   4  20        8.52       -8.17     20.44 o 
  10   4  20        2.28       11.09     32.23 o 
  11   4  20       30.80      -17.98     26.22 o 
  12   4  20       35.58      -13.52     64.76 o 
   1   5  20      172.96      165.47     17.97 o 
   2   5  20      726.14      731.75     26.85 o 
   3   5  20        0.05        5.26     15.05 o 
   4   5  20     2904.39     2837.56     48.62 o 
   5   5  20      231.26      309.21     21.33 o 
   6   5  20     1461.11     1369.64     34.03 o 
   7   5  20       29.29       53.94     20.87 o 
   8   5  20       94.34      119.21     22.59 o 
   9   5  20        7.26      -25.18     25.18 o 
  10   5  20       41.89       29.92     28.71 o 
  11   5  20       38.20      -13.22     28.12 o 
   0   6  20     3070.67     2857.82    130.64 o 
   1   6  20      125.06      115.67     18.40 o 
   2   6  20     1711.16     1606.50     38.54 o 
   3   6  20      116.50      136.63     17.86 o 
   4   6  20      647.26      631.55     28.85 o 
   5   6  20       69.98       95.43     20.61 o 
   6   6  20      408.26      468.19     26.33 o 
   7   6  20      181.93      229.84     24.65 o 
   8   6  20      155.92      123.77     24.02 o 
   9   6  20        5.53      -11.16     23.18 o 
  10   6  20       53.72       57.38     29.34 o 
  11   6  20       27.43      -20.97     62.90 o 
   1   7  20      522.20      520.97     27.16 o 
   2   7  20      488.84      476.41     26.18 o 
   3   7  20     1120.87     1081.24     38.76 o 
   4   7  20     1140.51      971.75     37.71 o 
   5   7  20      247.86      229.57     23.90 o 
   6   7  20       95.09       84.81     23.80 o 
   7   7  20      183.51      169.83     27.73 o 
   8   7  20       33.69       40.80     30.47 o 
   9   7  20        0.56       53.30     68.24 o 
   0   8  20      657.30      687.85     49.09 o 
   1   8  20        0.30       -8.69     20.86 o 
   2   8  20      301.95      279.88     24.74 o 
   3   8  20      181.80      254.82     26.06 o 
   4   8  20      264.21      234.43     27.09 o 
   5   8  20       11.66       -4.94     29.30 o 
   6   8  20       96.93       83.90     26.86 o 
   7   8  20      111.23      107.97     34.54 o 
   8   8  20       21.71       49.79     55.03 o 
   1   9  20       31.34       45.79     24.14 o 
   2   9  20       10.70        4.50     26.40 o 
   3   9  20     1009.00      939.34     43.48 o 
   4   9  20      915.65      736.20     40.92 o 
   5   9  20      114.51      111.53     29.44 o 
   6   9  20        9.29       74.37     81.15 o 
   0  10  20        9.00       20.97     68.14 o 
   1  10  20       58.18        3.93     48.18 o 
   1   1  21     1641.78     1655.18     34.75 o 
   2   1  21      153.39      316.58     31.55 o 
   3   1  21      105.31      117.00     10.16 o 
   4   1  21      365.14      370.06     14.93 o 
   5   1  21        0.00        1.26     11.17 o 
   6   1  21       78.15       68.09     15.27 o 
   7   1  21        0.51       67.45     17.49 o 
   8   1  21      891.29      855.11     26.76 o 
   9   1  21      375.76      379.63     22.76 o 
  10   1  21       47.35       75.35     26.64 o 
  11   1  21        5.23      152.07     32.70 o 
  12   1  21      147.18      162.40     59.74 o 
  13   1  21      101.37      262.32     66.77 o 
   0   2  21     1002.26      802.51     30.08 o 
   1   2  21       10.68        4.71     11.13 o 
   2   2  21       27.56       29.27      9.69 o 
   3   2  21      299.76      321.42     15.01 o 
   4   2  21     2741.39     2598.58     46.82 o 
   5   2  21     1358.81     1166.62     27.78 o 
   6   2  21      305.80      325.74     20.12 o 
   7   2  21       33.52       43.61     18.27 o 
   8   2  21       16.72       37.54     17.37 o 
   9   2  21       81.69      164.12     29.78 o 
  10   2  21      159.21      200.48     31.82 o 
  11   2  21       57.93       94.40     24.34 o 
  12   2  21        6.45      -25.56     25.56 o 
  13   2  21        1.45      121.76     57.68 o 
   1   3  21     2706.89     2616.79     48.12 o 
   2   3  21      730.42      679.47     22.12 o 
   3   3  21        0.78        1.30      8.10 o 
   4   3  21      850.99      737.06     24.95 o 
   5   3  21      103.27       90.33     15.49 o 
   6   3  21     1592.04     1506.09     35.75 o 
   7   3  21       14.25        9.00     17.29 o 
   8   3  21      291.97      365.14     23.12 o 
   9   3  21      210.27      242.80     25.85 o 
  10   3  21      522.05      641.55     70.28 o 
  11   3  21        0.19      114.97     81.73 o 
  12   3  21      336.43      336.66     32.52 o 
   0   4  21       72.57      107.84     21.47 o 
   1   4  21     2403.06     2313.13     45.89 o 
   2   4  21      105.25       61.91     11.27 o 
   3   4  21        7.56        2.32     14.33 o 
   4   4  21      344.58      353.42     18.28 o 
   5   4  21     2098.56     1776.83     37.85 o 
   6   4  21      315.38      310.77     18.81 o 
   7   4  21       36.06       60.78     26.59 o 
   8   4  21       63.73       59.41     20.49 o 
   9   4  21       36.82        0.07     20.64 o 
  10   4  21      301.37      324.91     29.85 o 
  11   4  21       82.25       64.19     29.49 o 
  12   4  21      121.69      103.11     42.35 o 
   1   5  21      811.69      763.20     26.73 o 
   2   5  21       84.81       76.82     17.02 o 
   3   5  21      122.57      114.00     17.09 o 
   4   5  21     1481.50     1408.05     33.86 o 
   5   5  21        1.82       20.77     16.16 o 
   6   5  21     1425.75     1386.80     39.45 o 
   7   5  21        1.98       23.30     20.93 o 
   8   5  21       31.59       10.30     20.74 o 
   9   5  21        2.30      -24.34     24.34 o 
  10   5  21       54.21       55.18     23.87 o 
  11   5  21        6.63      -27.29     35.84 o 
   0   6  21      212.44      204.83     32.44 o 
   1   6  21      325.10      347.87     21.95 o 
   2   6  21       20.58       38.36     16.57 o 
   3   6  21      763.59      693.08     25.91 o 
   4   6  21      112.94      115.34     20.78 o 
   5   6  21       27.39       17.36     20.07 o 
   6   6  21       23.01       54.74     19.90 o 
   7   6  21      175.37      184.82     24.47 o 
   8   6  21      235.15      195.32     25.19 o 
   9   6  21       15.74        6.14     23.77 o 
  10   6  21       20.70       44.13     41.67 o 
   1   7  21      425.24      415.51     27.83 o 
   2   7  21       32.17        7.11     19.15 o 
   3   7  21      244.18      276.10     23.62 o 
   4   7  21      156.85      155.79     23.61 o 
   5   7  21       73.81      128.25     30.41 o 
   6   7  21      346.92      315.00     27.07 o 
   7   7  21       27.05       38.10     27.63 o 
   8   7  21      151.26      113.66     36.87 o 
   9   7  21       12.51      376.96    314.97 o 
   0   8  21      121.50      128.77     32.50 o 
   1   8  21       25.87       14.34     21.51 o 
   2   8  21      712.73      683.13     31.33 o 
   3   8  21      102.52       97.47     24.25 o 
   4   8  21       88.60       80.10     24.83 o 
   5   8  21       22.95       29.22     24.66 o 
   6   8  21      950.19      858.91     44.93 o 
   7   8  21      151.70      116.43     50.47 o 
   8   8  21       28.55       14.39     44.82 o 
   1   9  21       20.66       19.15     25.12 o 
   2   9  21       18.22       -2.24     26.40 o 
   3   9  21      287.42      298.06     32.05 o 
   4   9  21       52.28       99.23     28.92 o 
   5   9  21       49.04       43.09     28.06 o 
   6   9  21       68.41       42.19     42.68 o 
   0  10  21      192.85      112.69     70.76 o 
   1  10  21        8.56      -45.37     45.37 o 
   0   0  22     1543.18     1378.45     55.94 o 
   1   0  22       69.75       73.56     13.62 o 
   2   0  22        5.40       -8.65     14.86 o 
   3   0  22      335.24      342.98     19.04 o 
   4   0  22      208.63      212.27     16.97 o 
   5   0  22      133.14      168.04     21.46 o 
   6   0  22      694.18      737.44     34.91 o 
   7   0  22      299.35      198.41     24.46 o 
   8   0  22     2192.40     2107.22     57.83 o 
   9   0  22       18.18       -1.82     23.73 o 
  10   0  22        8.46      -27.70     27.70 o 
  11   0  22       65.66      146.40     49.55 o 
  12   0  22       14.73      -36.63     41.20 o 
  13   0  22      101.38      172.96     86.48 o 
   1   1  22        0.45       48.90      9.31 o 
   2   1  22       44.50       23.98      8.44 o 
   3   1  22      942.61     1069.63     25.74 o 
   4   1  22     1903.80     1742.05     65.05 o 
   5   1  22      350.31      396.46     18.75 o 
   6   1  22      102.92      115.24     16.02 o 
   7   1  22     2705.81     2722.03     50.58 o 
   8   1  22     1610.53     1379.89     35.27 o 
   9   1  22       41.63       57.88     18.98 o 
  10   1  22       17.17      -19.85     19.85 o 
  11   1  22      712.79      868.26     53.69 o 
  12   1  22      142.27      137.81     52.00 o 
  13   1  22      645.21      777.58     87.09 o 
   0   2  22       76.50      148.22     17.47 o 
   1   2  22     1478.57     1567.59     33.16 o 
   2   2  22       16.85       33.59     10.32 o 
   3   2  22      340.32      334.24     16.10 o 
   4   2  22        0.00       72.44     13.11 o 
   5   2  22        8.25       26.13     14.03 o 
   6   2  22       90.95       72.82     17.44 o 
   7   2  22       47.21       91.59     18.12 o 
   8   2  22       33.41       46.37     17.45 o 
   9   2  22       25.22       69.88     19.24 o 
  10   2  22        0.62       25.37     19.73 o 
  11   2  22      183.60      244.77     27.40 o 
  12   2  22      261.06      264.55     28.57 o 
   1   3  22       18.10       95.62     14.34 o 
   2   3  22      950.21      907.61     24.62 o 
   3   3  22     1221.37     1146.53     28.07 o 
   4   3  22      708.88      723.97     23.54 o 
   5   3  22        4.25       19.08     15.04 o 
   6   3  22      162.14      202.20     19.29 o 
   7   3  22       14.78       -6.75     16.95 o 
   8   3  22        0.09        4.71     17.82 o 
   9   3  22      394.13      451.12     25.65 o 
  10   3  22        6.85       47.34     28.00 o 
  11   3  22      902.89      852.58     45.15 o 
  12   3  22       49.11       11.74     33.84 o 
   0   4  22     2146.98     2140.93     75.77 o 
   1   4  22      726.67      822.84     26.93 o 
   2   4  22      312.62      366.64     19.89 o 
   3   4  22      126.11      146.55     16.18 o 
   4   4  22       33.39       60.30     16.43 o 
   5   4  22       42.93       78.02     15.94 o 
   6   4  22      150.36      173.83     19.60 o 
   7   4  22       13.24       20.32     19.40 o 
   8   4  22      134.12      149.84     20.50 o 
   9   4  22      428.98      412.30     28.75 o 
  10   4  22       81.48       54.14     35.73 o 
  11   4  22      640.38      586.87     38.74 o 
  12   4  22       26.69       41.55     39.71 o 
   1   5  22       78.47      101.67     17.17 o 
   2   5  22       41.60       28.09     16.28 o 
   3   5  22       51.43       65.75     16.14 o 
   4   5  22      405.23      513.27     24.17 o 
   5   5  22       14.95       44.84     16.49 o 
   6   5  22       24.86       76.07     18.02 o 
   7   5  22      291.35      325.59     24.96 o 
   8   5  22       69.16       57.71     22.72 o 
   9   5  22        0.34      -21.68     22.71 o 
  10   5  22        5.34        7.41     27.52 o 
  11   5  22      419.81      367.67     46.66 o 
   0   6  22        4.02        2.77     28.57 o 
   1   6  22       89.02       92.58     19.24 o 
   2   6  22      656.76      624.20     24.72 o 
   3   6  22       51.85       85.04     17.50 o 
   4   6  22      378.89      306.50     24.19 o 
   5   6  22       17.24       17.07     19.55 o 
   6   6  22      270.86      266.89     24.70 o 
   7   6  22      219.41      232.08     27.16 o 
   8   6  22      112.58      109.45     30.72 o 
   9   6  22      517.79      475.71     33.10 o 
  10   6  22       24.62      -57.65     57.65 o 
   1   7  22      192.45      168.15     23.80 o 
   2   7  22       61.15       59.00     20.09 o 
   3   7  22        3.76        8.21     19.06 o 
   4   7  22       19.99       43.59     22.11 o 
   5   7  22       76.52       73.71     21.36 o 
   6   7  22      143.02      148.73     24.01 o 
   7   7  22      163.91      146.07     28.32 o 
   8   7  22        0.18      -22.55     33.79 o 
   9   7  22        1.98       45.86     42.65 o 
   0   8  22      180.68      179.20     34.21 o 
   1   8  22        2.48       12.00     21.23 o 
   2   8  22     1123.49      955.11     35.11 o 
   3   8  22      160.00      149.95     25.30 o 
   4   8  22       59.21       41.65     23.75 o 
   5   8  22        9.17        3.08     24.56 o 
   6   8  22       83.07      109.79     32.19 o 
   7   8  22      102.53      150.50     54.66 o 
   8   8  22       61.06       22.97     70.76 o 
   1   9  22        0.41      -11.19     23.64 o 
   2   9  22        7.39        5.36     26.61 o 
   3   9  22      479.76      463.09     34.96 o 
   4   9  22        0.00       21.04     27.43 o 
   5   9  22       24.37       27.25     41.42 o 
   6   9  22      168.49      -29.68    138.89 o 
   0  10  22        0.31      -62.90     62.90 o 
   1  10  22        4.09      -45.37     45.37 o 
   1   1  23      106.06      141.51     10.91 o 
   2   1  23       25.05        7.85      7.38 o 
   3   1  23      122.91      120.94     12.57 o 
   4   1  23      468.97      557.04     23.94 o 
   5   1  23        2.45        8.77     10.26 o 
   6   1  23      433.60      410.73     21.66 o 
   7   1  23      217.02      203.95     18.57 o 
   8   1  23       45.07       88.58     18.04 o 
   9   1  23       48.85       29.51     18.81 o 
  10   1  23        6.15      -14.14     22.07 o 
  11   1  23        3.51       36.77     28.92 o 
  12   1  23        1.57      -29.90     29.90 o 
  13   1  23        5.27       40.09     61.58 o 
   0   2  23     5382.34     5013.61    120.29 o 
   1   2  23       77.77      109.05     13.49 o 
   2   2  23      105.81       67.56     10.83 o 
   3   2  23       11.71       13.59      6.81 o 
   4   2  23      278.91      275.21     15.75 o 
   5   2  23      147.20      168.25     15.60 o 
   6   2  23      396.65      335.38     20.38 o 
   7   2  23     3578.30     3217.89     62.92 o 
   8   2  23       10.48       26.16     17.43 o 
   9   2  23      188.81      249.17     33.96 o 
  10   2  23      208.09      207.33     22.59 o 
  11   2  23       37.36       28.57     23.56 o 
  12   2  23        3.69       19.38     27.59 o 
   1   3  23     1855.32     1813.91     38.35 o 
   2   3  23        5.68       15.87     10.54 o 
   3   3  23      549.40      533.50     19.47 o 
   4   3  23       28.30       44.73     15.55 o 
   5   3  23      206.01      219.29     16.90 o 
   6   3  23      401.93      410.82     22.47 o 
   7   3  23      124.13      110.60     18.81 o 
   8   3  23      100.72      121.36     20.08 o 
   9   3  23        2.82       18.14     19.16 o 
  10   3  23       12.96        7.54     20.49 o 
  11   3  23       30.34      120.48     38.86 o 
  12   3  23       12.64      -21.19     38.09 o 
   0   4  23     2041.19     1810.43     52.69 o 
   1   4  23      442.77      491.76     21.35 o 
   2   4  23      315.67      334.14     17.82 o 
   3   4  23      738.16      749.54     26.32 o 
   4   4  23       14.80       18.50     15.74 o 
   5   4  23       59.26       68.19     15.75 o 
   6   4  23      383.76      294.94     21.41 o 
   7   4  23      577.77      607.87     31.20 o 
   8   4  23        4.80       16.00     20.80 o 
   9   4  23        1.67       10.75     20.87 o 
  10   4  23       54.15       -7.20     25.91 o 
  11   4  23      124.91      253.55     36.69 o 
  12   4  23      326.76      296.12     60.20 o 
   1   5  23       38.55       35.36     16.48 o 
   2   5  23      395.48      356.74     21.19 o 
   3   5  23        3.81       23.63     15.61 o 
   4   5  23      705.59      700.30     27.90 o 
   5   5  23      224.53      218.82     20.77 o 
   6   5  23       10.17       20.65     16.89 o 
   7   5  23       20.98       36.99     20.59 o 
   8   5  23       15.45      -20.65     20.65 o 
   9   5  23        1.44      -20.02     22.22 o 
  10   5  23        4.28      -23.00     23.00 o 
  11   5  23       23.22       88.04     41.55 o 
   0   6  23      181.55      175.68     35.85 o 
   1   6  23      804.46      773.19     30.29 o 
   2   6  23      936.61      824.17     28.21 o 
   3   6  23      411.11      398.91     22.12 o 
   4   6  23        0.52       14.88     19.70 o 
   5   6  23        2.21       21.59     19.73 o 
   6   6  23        3.12       21.00     20.39 o 
   7   6  23       26.21       22.80     23.52 o 
   8   6  23       19.45       17.43     25.00 o 
   9   6  23        0.16        0.72     26.64 o 
  10   6  23        1.54      -15.99     33.15 o 
   1   7  23      311.93      297.49     26.28 o 
   2   7  23      495.71      491.11     26.70 o 
   3   7  23       28.40       32.92     21.67 o 
   4   7  23      345.77      304.40     26.50 o 
   5   7  23      508.00      451.11     28.63 o 
   6   7  23       87.04      101.69     23.38 o 
   7   7  23       27.26       29.91     26.39 o 
   8   7  23       46.90        3.82     26.79 o 
   9   7  23      103.88      155.27     70.76 o 
   0   8  23      472.49      427.44     42.07 o 
   1   8  23       42.65       44.84     22.03 o 
   2   8  23        4.20       22.88     26.25 o 
   3   8  23      311.88      259.30     30.10 o 
   4   8  23        7.95       19.41     28.48 o 
   5   8  23      818.70      745.53     38.04 o 
   6   8  23        4.40      -25.78     25.78 o 
   7   8  23      522.81      430.93     51.54 o 
   8   8  23      199.75      219.92     49.92 o 
   1   9  23        0.54       -2.12     24.11 o 
   2   9  23      157.32      159.66     33.16 o 
   3   9  23      121.94       95.30     28.15 o 
   4   9  23        0.44      -17.82     26.84 o 
   5   9  23        7.11      -30.41     39.55 o 
   6   9  23      223.25       67.06    119.24 o 
   0  10  23      148.85      -65.52     65.52 o 
   1  10  23       45.68        2.62     68.14 o 
   0   0  24     2381.52     2082.39     77.38 o 
   1   0  24      102.29      131.79     17.08 o 
   2   0  24      275.24      304.81     26.81 o 
   3   0  24      237.53      312.46     18.67 o 
   4   0  24     2229.47     1987.21     61.60 o 
   5   0  24      305.79      368.83     25.44 o 
   6   0  24     1918.64     1806.41     51.59 o 
   7   0  24     6819.69     6625.45    193.88 o 
   8   0  24      789.44      750.79     47.66 o 
   9   0  24     1556.30     1435.72     79.81 o 
  10   0  24       14.64       -3.73     48.42 o 
  11   0  24       28.65      106.71     52.03 o 
  12   0  24        9.17       44.08     95.65 o 
   1   1  24     4324.13     4227.29     64.42 o 
   2   1  24      208.56      131.72     12.19 o 
   3   1  24      111.94       54.78     10.42 o 
   4   1  24     1553.63     1460.31     38.21 o 
   5   1  24      582.05      643.44     26.95 o 
   6   1  24      457.37      526.83     23.07 o 
   7   1  24       53.48       52.69     16.74 o 
   8   1  24      981.37      872.61     29.76 o 
   9   1  24       18.87       -0.62     18.42 o 
  10   1  24       53.80       46.54     27.42 o 
  11   1  24      302.45      408.48     29.88 o 
  12   1  24        0.12      -16.76     29.10 o 
  13   1  24      215.27      225.85     65.61 o 
   0   2  24       17.32       52.04     17.03 o 
   1   2  24      119.11       92.43     14.08 o 
   2   2  24      566.66      550.28     18.08 o 
   3   2  24        2.92        6.62      6.70 o 
   4   2  24        4.05       30.66     12.79 o 
   5   2  24      494.55      483.49     22.07 o 
   6   2  24      640.14      609.94     24.07 o 
   7   2  24     1661.88     1772.89     42.57 o 
   8   2  24       23.69       58.36     23.45 o 
   9   2  24      968.85      982.37     45.44 o 
  10   2  24       64.31       41.21     20.42 o 
  11   2  24      112.92      128.62     25.68 o 
  12   2  24        9.69      -22.76     26.55 o 
   1   3  24      126.65      153.39     16.49 o 
   2   3  24      543.14      567.37     20.91 o 
   3   3  24        5.75        7.54      8.46 o 
   4   3  24       53.73       64.43     15.90 o 
   5   3  24     1001.19     1068.60     28.18 o 
   6   3  24      437.80      439.86     22.80 o 
   7   3  24       20.92       31.85     18.28 o 
   8   3  24      120.79      156.30     20.69 o 
   9   3  24        0.05       49.31     19.41 o 
  10   3  24        1.08      -10.85     27.53 o 
  11   3  24       35.58       35.42     25.19 o 
  12   3  24        1.82      -22.09     34.85 o 
   0   4  24      355.54      286.55     25.79 o 
   1   4  24      104.13       97.27     16.68 o 
   2   4  24      201.73      169.12     16.88 o 
   3   4  24      161.98      186.70     18.32 o 
   4   4  24       35.42       80.78     17.12 o 
   5   4  24      603.71      639.99     24.59 o 
   6   4  24      105.76       93.30     18.76 o 
   7   4  24      179.54      155.58     22.01 o 
   8   4  24      492.00      497.62     34.52 o 
   9   4  24      185.08      180.08     24.42 o 
  10   4  24      309.84      259.56     30.77 o 
  11   4  24       56.87      214.82     59.17 o 
   1   5  24      780.01      702.14     25.59 o 
   2   5  24       23.17       22.06     16.00 o 
   3   5  24      725.96      699.06     26.18 o 
   4   5  24        2.58       24.41     17.61 o 
   5   5  24       19.04       50.49     18.26 o 
   6   5  24       42.97       54.35     20.32 o 
   7   5  24      144.99      153.41     22.80 o 
   8   5  24      102.44      108.51     22.64 o 
   9   5  24      182.13      215.42     26.20 o 
  10   5  24        8.59      -16.10     23.56 o 
  11   5  24       89.94       34.99     40.86 o 
   0   6  24      274.73      298.02     36.53 o 
   1   6  24        6.66       27.02     18.47 o 
   2   6  24       68.74       83.04     17.62 o 
   3   6  24       71.09       53.82     17.70 o 
   4   6  24      840.77      786.51     32.29 o 
   5   6  24      222.39      227.40     23.34 o 
   6   6  24       18.82       29.51     20.30 o 
   7   6  24      140.15      156.89     26.03 o 
   8   6  24        0.30        3.38     25.26 o 
   9   6  24       69.79       50.68     27.48 o 
  10   6  24       52.03       28.56     37.75 o 
   1   7  24      125.09      136.32     24.63 o 
   2   7  24       28.23       28.77     19.56 o 
   3   7  24        1.03       -9.77     20.95 o 
   4   7  24       36.10       22.60     22.04 o 
   5   7  24      257.87      247.11     25.38 o 
   6   7  24        2.22      -17.76     21.70 o 
   7   7  24      114.16      143.15     28.68 o 
   8   7  24      167.80      246.73     47.91 o 
   9   7  24        2.61       -3.83     44.45 o 
   0   8  24      173.65      150.89     37.42 o 
   1   8  24       88.46       76.24     22.65 o 
   2   8  24       88.54       51.50     25.42 o 
   3   8  24       82.53      109.50     24.96 o 
   4   8  24       96.16       83.09     25.54 o 
   5   8  24        2.53       12.54     27.07 o 
   6   8  24       29.44       13.66     25.87 o 
   7   8  24        2.66      -10.93    106.14 o 
   1   9  24      195.80      161.48     35.16 o 
   2   9  24        6.37       33.66     27.74 o 
   3   9  24       33.56       24.61     31.55 o 
   4   9  24      132.05       58.27     36.43 o 
   5   9  24      180.92      154.62     65.52 o 
   0  10  24       12.43      -65.52     65.52 o 
   1  10  24       11.15      -62.90     65.52 o 
   1   1  25       45.24       97.89     10.64 o 
   2   1  25       88.98       65.25      9.05 o 
   3   1  25        0.54       -6.16      8.52 o 
   4   1  25       59.94       37.67     12.74 o 
   5   1  25     3646.57     3339.14     66.32 o 
   6   1  25      259.26      232.30     19.09 o 
   7   1  25      176.40      196.34     19.10 o 
   8   1  25      289.70      274.58     21.32 o 
   9   1  25        0.03       -8.19     21.20 o 
  10   1  25       32.40       43.02     22.57 o 
  11   1  25        0.66      -16.57     33.27 o 
  12   1  25        0.28       32.35     26.61 o 
   0   2  25      370.28      268.29     21.88 o 
   1   2  25      450.82      439.24     19.68 o 
   2   2  25      153.28      119.10     12.57 o 
   3   2  25      338.26      363.19     17.01 o 
   4   2  25     1499.35     1358.76     31.58 o 
   5   2  25      285.93      242.94     19.20 o 
   6   2  25        8.91       26.02     15.98 o 
   7   2  25        8.80       46.01     18.59 o 
   8   2  25      154.94      184.47     21.06 o 
   9   2  25      134.35      218.66     23.55 o 
  10   2  25       28.71       32.63     22.53 o 
  11   2  25      392.66      361.55     42.19 o 
  12   2  25      160.62      190.33     35.90 o 
   1   3  25      212.04      230.98     16.51 o 
   2   3  25       14.79       42.50     14.60 o 
   3   3  25      610.55      559.63     19.17 o 
   4   3  25      395.47      353.62     19.25 o 
   5   3  25     3302.76     2957.45     52.46 o 
   6   3  25      733.81      652.51     26.42 o 
   7   3  25      521.45      495.74     25.36 o 
   8   3  25      307.11      264.34     22.30 o 
   9   3  25     1319.45     1263.07     42.10 o 
  10   3  25       25.30       24.95     36.15 o 
  11   3  25        5.69      -16.22     24.79 o 
  12   3  25        8.02       18.65     47.22 o 
   0   4  25     1165.77      957.17     40.46 o 
   1   4  25        5.43       23.14     15.59 o 
   2   4  25       20.58       15.31     15.47 o 
   3   4  25      392.94      366.61     19.97 o 
   4   4  25     1127.65     1183.29     33.75 o 
   5   4  25     1379.14     1360.65     36.27 o 
   6   4  25      589.13      613.73     26.75 o 
   7   4  25      576.06      554.65     32.44 o 
   8   4  25      271.85      293.47     24.53 o 
   9   4  25      120.58       89.56     23.27 o 
  10   4  25       17.83       37.53     23.59 o 
  11   4  25      794.43      835.72     59.38 o 
   1   5  25     1876.90     1777.46     38.85 o 
   2   5  25       50.29       49.36     16.19 o 
   3   5  25      340.17      340.87     20.70 o 
   4   5  25       29.06       21.36     17.82 o 
   5   5  25      360.10      388.63     23.89 o 
   6   5  25       58.92      119.84     26.77 o 
   7   5  25      313.81      356.07     28.84 o 
   8   5  25        0.13        1.43     28.32 o 
   9   5  25      948.41      954.77     41.14 o 
  10   5  25       13.83      -23.28     32.11 o 
  11   5  25      319.27      268.34     82.55 o 
   0   6  25       10.18       54.96     45.07 o 
   1   6  25     1021.25      926.47     32.84 o 
   2   6  25      112.18      135.65     19.75 o 
   3   6  25        1.48        5.85     18.48 o 
   4   6  25      301.64      341.34     23.77 o 
   5   6  25       43.45       54.76     21.05 o 
   6   6  25      554.07      532.38     32.73 o 
   7   6  25      375.05      338.38     29.72 o 
   8   6  25      273.20      285.54     32.60 o 
   9   6  25        3.82        9.10     32.82 o 
  10   6  25       32.52       55.03     52.41 o 
   1   7  25      273.66      256.62     24.06 o 
   2   7  25      254.35      253.52     23.93 o 
   3   7  25       94.56      108.19     23.35 o 
   4   7  25       83.08       94.25     23.52 o 
   5   7  25      234.83      228.94     25.17 o 
   6   7  25       11.14       42.99     25.18 o 
   7   7  25       20.10       12.80     37.65 o 
   8   7  25      202.94      172.71     30.74 o 
   9   7  25       97.28      102.20     57.65 o 
   0   8  25      148.57      130.26     34.21 o 
   1   8  25      217.24      222.05     26.11 o 
   2   8  25        0.11      -17.38     21.01 o 
   3   8  25      874.40      754.54     36.83 o 
   4   8  25        2.27        6.43     24.51 o 
   5   8  25        0.28      -19.31     24.76 o 
   6   8  25      476.32      434.11     33.93 o 
   7   8  25      422.98      391.44     74.69 o 
   1   9  25        0.21        9.85     36.04 o 
   2   9  25       50.40       51.86     32.96 o 
   3   9  25      105.53       92.89     42.36 o 
   4   9  25       11.72      -49.79     57.65 o 
   5   9  25       19.58        5.24     60.27 o 
   0   0  26     2183.02     1988.58     99.58 o 
   1   0  26     2787.56     2683.41     54.70 o 
   2   0  26      267.79      314.72     18.52 o 
   3   0  26     3867.17     3947.23     81.95 o 
   4   0  26       71.15       44.58     14.48 o 
   5   0  26       50.70       90.54     21.79 o 
   6   0  26      159.14      143.67     27.06 o 
   7   0  26     3984.59     3505.73     97.24 o 
   8   0  26     1211.13     1163.44     51.34 o 
   9   0  26        0.19       32.47     42.36 o 
  10   0  26      151.01      158.37     40.47 o 
  11   0  26      153.35      189.32     66.57 o 
  12   0  26        5.27       21.12     36.87 o 
   1   1  26      718.93      678.37     21.93 o 
   2   1  26     3209.69     3066.20     49.78 o 
   3   1  26     1857.09     1844.37     36.30 o 
   4   1  26       28.42       60.85     14.28 o 
   5   1  26      167.40      266.00     19.11 o 
   6   1  26     1672.00     1840.71     39.85 o 
   7   1  26      929.47      764.59     27.77 o 
   8   1  26       59.64       56.28     18.99 o 
   9   1  26       80.76       71.65     20.79 o 
  10   1  26       97.14      125.57     28.90 o 
  11   1  26       23.48       -1.60     24.55 o 
  12   1  26       87.30       87.94     30.28 o 
   0   2  26      147.11      203.82     21.32 o 
   1   2  26      541.26      559.21     20.95 o 
   2   2  26        2.39        4.21      9.17 o 
   3   2  26     2391.46     2256.40     41.84 o 
   4   2  26     1619.60     1509.92     33.66 o 
   5   2  26     1344.83     1226.98     32.20 o 
   6   2  26        4.55        9.17     15.89 o 
   7   2  26     2524.18     2190.00     45.41 o 
   8   2  26      691.70      720.82     29.09 o 
   9   2  26       60.94      128.97     20.86 o 
  10   2  26        7.65      -20.76     31.84 o 
  11   2  26       32.37       12.14     49.17 o 
  12   2  26       32.05      135.73     96.23 o 
   1   3  26     1870.70     1708.39     35.70 o 
   2   3  26       29.90       66.34     15.64 o 
   3   3  26        1.28       -0.91     14.78 o 
   4   3  26       16.56       34.55     15.07 o 
   5   3  26     2526.29     2457.86     50.14 o 
   6   3  26        0.86       29.34     17.70 o 
   7   3  26      508.99      565.22     26.43 o 
   8   3  26       57.82       62.48     26.88 o 
   9   3  26       13.29       78.60     24.88 o 
  10   3  26      158.02      170.42     26.55 o 
  11   3  26       50.02       22.86     25.21 o 
   0   4  26       10.35       58.02     22.92 o 
   1   4  26      728.78      636.87     25.06 o 
   2   4  26      117.54      120.72     16.67 o 
   3   4  26      443.55      432.72     20.82 o 
   4   4  26      753.86      751.05     29.78 o 
   5   4  26     5637.29     5129.16     89.96 o 
   6   4  26        0.01       41.15     20.20 o 
   7   4  26      116.16       88.09     19.79 o 
   8   4  26      308.54      297.24     24.60 o 
   9   4  26        5.00       -1.80     23.09 o 
  10   4  26      146.59      109.26     30.83 o 
  11   4  26      150.37      295.14     61.54 o 
   1   5  26     2192.80     1981.53     41.75 o 
   2   5  26        1.77       39.40     15.98 o 
   3   5  26       36.78       34.70     16.46 o 
   4   5  26      575.82      594.43     26.40 o 
   5   5  26     1423.39     1348.99     37.79 o 
   6   5  26        5.25       10.21     22.60 o 
   7   5  26        0.00       38.19     29.10 o 
   8   5  26       83.93      111.14     26.22 o 
   9   5  26        8.56       61.52     26.42 o 
  10   5  26      110.66       38.11     33.58 o 
   0   6  26      360.82      302.41     37.41 o 
   1   6  26       86.12       90.50     20.21 o 
   2   6  26      614.39      579.34     26.34 o 
   3   6  26       15.05       22.06     19.54 o 
   4   6  26        3.26       14.49     18.71 o 
   5   6  26     1913.80     1633.86     44.77 o 
   6   6  26      148.37      160.07     26.18 o 
   7   6  26       94.87      106.72     28.61 o 
   8   6  26       24.41       28.62     26.44 o 
   9   6  26      134.54      132.68     29.92 o 
  10   6  26      161.52      102.20     57.65 o 
   1   7  26      263.30      224.41     25.17 o 
   2   7  26      410.92      343.54     25.49 o 
   3   7  26       44.21       27.27     22.06 o 
   4   7  26       61.78       38.86     23.07 o 
   5   7  26        0.05        1.64     23.03 o 
   6   7  26       35.52       76.67     45.71 o 
   7   7  26        8.00       -3.87     45.51 o 
   8   7  26        0.39       16.02     35.64 o 
   0   8  26       30.94       37.67     32.12 o 
   1   8  26       47.50       72.98     23.45 o 
   2   8  26      409.05      383.41     34.45 o 
   3   8  26      134.43      150.35     26.50 o 
   4   8  26        7.48       -1.17     24.47 o 
   5   8  26      143.17      149.47     31.64 o 
   6   8  26       13.83       15.92     40.90 o 
   1   9  26       30.21       35.19     25.22 o 
   2   9  26        4.17       18.19     26.96 o 
   3   9  26      163.97      105.36     55.47 o 
   4   9  26       91.81       60.27     60.27 o 
   5   9  26       15.92      -85.83    107.45 o 
   1   1  27      150.16      141.17     12.22 o 
   2   1  27      514.41      559.79     18.86 o 
   3   1  27      582.79      567.29     19.64 o 
   4   1  27      190.37      219.95     17.50 o 
   5   1  27      343.84      280.66     19.49 o 
   6   1  27      222.56      204.70     18.20 o 
   7   1  27       24.94       47.71     17.50 o 
   8   1  27        7.38       11.25     19.74 o 
   9   1  27        7.81       41.00     20.46 o 
  10   1  27       15.02       21.45     24.02 o 
  11   1  27      109.86      134.99     40.42 o 
  12   1  27       12.92       37.42     57.49 o 
   0   2  27      704.86      669.74     31.44 o 
   1   2  27      301.00      359.78     17.70 o 
   2   2  27      948.61      852.43     25.83 o 
   3   2  27        1.01       -1.33     12.93 o 
   4   2  27      176.31      190.50     16.56 o 
   5   2  27       13.99       47.74     16.28 o 
   6   2  27      246.78      213.98     18.86 o 
   7   2  27       48.06       87.30     18.43 o 
   8   2  27      322.05      340.39     23.32 o 
   9   2  27     1315.66     1162.46     44.92 o 
  10   2  27      108.75      128.68     24.53 o 
  11   2  27      357.62      824.04    234.92 o 
   1   3  27       26.09       23.45     15.40 o 
   2   3  27     3646.09     3318.58     55.88 o 
   3   3  27      397.88      360.52     18.87 o 
   4   3  27      319.72      232.24     18.87 o 
   5   3  27     1246.61     1029.90     29.61 o 
   6   3  27      446.41      356.61     22.85 o 
   7   3  27      110.02      147.29     20.18 o 
   8   3  27      409.52      441.30     28.40 o 
   9   3  27       75.20      123.29     21.80 o 
  10   3  27      204.29      163.29     26.57 o 
  11   3  27      232.34      264.04     56.26 o 
   0   4  27     1821.47     1755.72     58.71 o 
   1   4  27        0.00       13.17     15.46 o 
   2   4  27      936.70      812.09     26.29 o 
   3   4  27        0.02        4.61     15.03 o 
   4   4  27      158.38      172.70     19.16 o 
   5   4  27        1.98       83.69     19.18 o 
   6   4  27      364.01      324.71     25.16 o 
   7   4  27       28.01       39.08     21.46 o 
   8   4  27        4.42       27.41     21.38 o 
   9   4  27     1054.53      959.67     39.23 o 
  10   4  27        8.24       14.19     24.08 o 
  11   4  27        5.03      -18.49     59.26 o 
   1   5  27       47.40       53.86     16.76 o 
   2   5  27      109.13      104.98     17.72 o 
   3   5  27       16.76        1.53     17.50 o 
   4   5  27      159.60      104.64     19.73 o 
   5   5  27      174.51      211.48     20.94 o 
   6   5  27       27.14       21.17     23.17 o 
   7   5  27       29.32       51.90     23.84 o 
   8   5  27      247.35      294.84     29.61 o 
   9   5  27      269.13      309.29     32.21 o 
  10   5  27       64.32       77.29     35.48 o 
   0   6  27        1.18       63.51     34.44 o 
   1   6  27       44.56       21.57     19.05 o 
   2   6  27      356.90      305.40     22.67 o 
   3   6  27       33.82       35.41     19.01 o 
   4   6  27        0.00        1.45     18.81 o 
   5   6  27        3.72       54.12     22.21 o 
   6   6  27       53.94       64.07     24.12 o 
   7   6  27       63.19      112.91     26.67 o 
   8   6  27       66.62       39.44     29.32 o 
   9   6  27       56.92       55.05     34.58 o 
   1   7  27      133.05      145.91     22.54 o 
   2   7  27      182.35      194.23     23.09 o 
   3   7  27       15.47       37.20     22.25 o 
   4   7  27       42.65       34.90     22.69 o 
   5   7  27       10.46       26.55     23.96 o 
   6   7  27       16.55       34.96     28.52 o 
   7   7  27        0.12       25.60     34.48 o 
   8   7  27       70.02       94.14     39.98 o 
   0   8  27        0.25      -23.94     35.91 o 
   1   8  27       78.81       66.20     34.67 o 
   2   8  27      227.69      206.97     31.18 o 
   3   8  27       32.89       43.37     25.27 o 
   4   8  27       95.56       72.71     26.26 o 
   5   8  27        2.19       60.61     41.61 o 
   6   8  27       23.96        0.07     69.16 o 
   1   9  27        0.33      -16.53     47.86 o 
   2   9  27        2.59      -28.75     30.08 o 
   3   9  27        8.60      -35.19     44.03 o 
   4   9  27      150.89      123.17     68.14 o 
   0   0  28     3466.90     1889.47    141.51 o 
   1   0  28      385.96      336.36     18.68 o 
   2   0  28     6045.19     5496.61    109.13 o 
   3   0  28     2007.15     1623.30    158.92 o 
   4   0  28       55.46       26.43     19.43 o 
   5   0  28     1128.57     1002.77     45.12 o 
   6   0  28      399.89      300.98     29.47 o 
   7   0  28      156.33      111.63     27.81 o 
   8   0  28        7.91       31.86     28.95 o 
   9   0  28     1380.03     1235.49     54.13 o 
  10   0  28        1.04       28.57     53.71 o 
  11   0  28       28.21       84.02     51.31 o 
  12   0  28      494.18      554.59     51.93 o 
   1   1  28       38.83       24.07      9.04 o 
   2   1  28      550.85      489.57     19.83 o 
   3   1  28      531.52      564.47     19.23 o 
   4   1  28      121.69      136.49     16.59 o 
   5   1  28        7.51       29.00     15.93 o 
   6   1  28     1706.68     1578.51     36.68 o 
   7   1  28        4.26       10.19     19.17 o 
   8   1  28       51.21       38.59     21.02 o 
   9   1  28       23.78       41.75     28.60 o 
  10   1  28        0.20       -3.58     23.29 o 
  11   1  28      115.48      111.48     37.81 o 
  12   1  28       39.03      141.65     79.93 o 
   0   2  28     3263.58     3176.90     75.35 o 
   1   2  28       83.93       96.83     13.34 o 
   2   2  28     2438.23     2200.11     42.30 o 
   3   2  28      280.63      230.66     17.30 o 
   4   2  28       22.14       38.88     14.05 o 
   5   2  28       67.94       65.63     16.36 o 
   6   2  28      790.70      632.59     25.29 o 
   7   2  28      317.11      307.59     21.59 o 
   8   2  28       20.09       36.98     19.64 o 
   9   2  28      367.90      476.29     33.13 o 
  10   2  28      504.95      519.67     31.51 o 
  11   2  28       31.21       58.67     37.94 o 
  12   2  28        0.10      129.83     54.45 o 
   1   3  28      453.00      379.91     19.45 o 
   2   3  28      214.97      227.10     17.43 o 
   3   3  28      792.36      774.29     25.33 o 
   4   3  28     1199.93     1119.55     32.03 o 
   5   3  28      841.69      881.18     31.31 o 
   6   3  28      757.53      732.22     28.53 o 
   7   3  28       81.72       74.59     19.18 o 
   8   3  28      502.39      501.57     28.95 o 
   9   3  28        1.13       49.17     20.85 o 
  10   3  28      754.28      838.41     80.23 o 
  11   3  28       38.72       83.82     47.86 o 
   0   4  28      948.59     1113.51     56.37 o 
   1   4  28       48.37       51.34     15.78 o 
   2   4  28      407.80      405.65     19.84 o 
   3   4  28        0.41       29.79     16.51 o 
   4   4  28        3.03       26.00     17.14 o 
   5   4  28      493.57      565.68     28.62 o 
   6   4  28        6.33       53.57     21.16 o 
   7   4  28        3.70       10.41     21.22 o 
   8   4  28      163.82      144.23     25.99 o 
   9   4  28       18.88       63.76     28.36 o 
  10   4  28     1200.99     1145.65     46.39 o 
   1   5  28        1.17       -0.23     16.22 o 
   2   5  28        0.07        7.03     16.40 o 
   3   5  28        0.27       19.85     18.25 o 
   4   5  28      451.16      472.95     25.54 o 
   5   5  28      736.29      723.80     30.22 o 
   6   5  28       33.52       91.26     27.89 o 
   7   5  28      117.49      110.16     25.64 o 
   8   5  28      426.60      480.23     32.27 o 
   9   5  28        0.05        9.76     26.84 o 
  10   5  28      981.26      875.31     58.04 o 
   0   6  28      842.65      794.43     42.85 o 
   1   6  28        0.11        0.99     18.98 o 
   2   6  28      243.71      263.65     22.15 o 
   3   6  28      116.50      115.12     20.33 o 
   4   6  28       18.55       20.35     21.36 o 
   5   6  28      153.75      141.54     23.20 o 
   6   6  28        8.55       52.18     33.17 o 
   7   6  28       62.85       82.24     26.87 o 
   8   6  28        3.81      -26.37     26.37 o 
   9   6  28       27.90       39.90     38.10 o 
   1   7  28       50.99       60.38     21.56 o 
   2   7  28      310.19      279.78     27.04 o 
   3   7  28        3.78        7.64     22.15 o 
   4   7  28       58.89       86.12     24.24 o 
   5   7  28       64.91       97.80     25.78 o 
   6   7  28        9.66       65.53     27.35 o 
   7   7  28      118.94       87.67     28.73 o 
   8   7  28      187.73      210.40     52.33 o 
   0   8  28       82.64       70.82     35.01 o 
   1   8  28       24.00       48.62     23.81 o 
   2   8  28       52.12       94.43     28.76 o 
   3   8  28       30.11       57.02     25.88 o 
   4   8  28       25.14       35.84     25.95 o 
   5   8  28        4.68       28.55     25.59 o 
   6   8  28        0.90     -110.07    110.07 o 
   1   9  28        4.86        2.39     34.37 o 
   2   9  28       57.15       -8.61     44.70 o 
   3   9  28       25.71       44.55     60.27 o 
   1   1  29      830.73      683.90     22.80 o 
   2   1  29        2.15        3.85     12.09 o 
   3   1  29      314.95      288.47     15.47 o 
   4   1  29     1664.98     1466.65     37.90 o 
   5   1  29       43.84       54.46     17.07 o 
   6   1  29     1128.00     1018.46     33.26 o 
   7   1  29       38.49       40.51     19.66 o 
   8   1  29      556.60      589.60     28.30 o 
   9   1  29      152.76      195.90     27.47 o 
  10   1  29       69.54       76.10     29.95 o 
  11   1  29       47.42       70.47     32.77 o 
  12   1  29        0.00      112.69    102.20 o 
   0   2  29     2997.86     2654.21     66.72 o 
   1   2  29     1012.55      850.09     25.52 o 
   2   2  29        0.91       31.63     14.85 o 
   3   2  29      784.16      688.68     25.00 o 
   4   2  29      149.13      157.52     16.60 o 
   5   2  29       35.21       40.20     16.41 o 
   6   2  29      124.37      148.00     20.52 o 
   7   2  29       12.85       33.51     18.33 o 
   8   2  29      107.71      112.40     23.00 o 
   9   2  29      182.49      224.40     25.20 o 
  10   2  29      154.07      208.53     26.77 o 
  11   2  29       21.58       20.37     48.44 o 
  12   2  29      124.96       60.27     76.00 o 
   1   3  29      903.95      775.81     25.56 o 
   2   3  29       10.64        3.83     14.81 o 
   3   3  29        7.45       29.66     14.79 o 
   4   3  29     1043.24      964.47     29.21 o 
   5   3  29      488.99      444.11     24.09 o 
   6   3  29     1338.58     1075.90     36.48 o 
   7   3  29        0.06       -4.84     18.40 o 
   8   3  29      843.92      713.47     32.43 o 
   9   3  29      846.85      798.32     32.34 o 
  10   3  29       20.27       20.84     29.30 o 
  11   3  29       59.46       38.18     88.51 o 
   0   4  29     6145.86     5290.44    142.10 o 
   1   4  29      375.40      369.07     19.71 o 
   2   4  29      488.15      464.20     20.84 o 
   3   4  29      348.90      330.66     21.69 o 
   4   4  29      167.46      211.92     20.37 o 
   5   4  29       66.53       86.29     21.99 o 
   6   4  29       35.37       41.26     21.05 o 
   7   4  29       47.46       46.89     21.32 o 
   8   4  29        0.37       44.42     24.14 o 
   9   4  29       23.50       15.77     32.62 o 
  10   4  29       70.13      139.30     30.26 o 
  11   4  29      368.46     1407.28     99.58 o 
   1   5  29      142.48      113.83     18.18 o 
   2   5  29      181.92      156.15     18.71 o 
   3   5  29       12.61       29.72     19.92 o 
   4   5  29       32.03       45.84     18.98 o 
   5   5  29     1101.90      894.80     32.31 o 
   6   5  29      159.55      156.58     23.57 o 
   7   5  29       59.49       79.40     25.02 o 
   8   5  29      131.82      162.07     32.82 o 
   9   5  29       74.40       57.86     27.63 o 
  10   5  29      235.71      327.58     81.24 o 
   0   6  29      838.35      860.07     44.20 o 
   1   6  29        2.79       28.13     19.75 o 
   2   6  29      744.44      640.40     28.07 o 
   3   6  29      444.95      442.67     31.78 o 
   4   6  29       11.14       29.29     19.63 o 
   5   6  29       85.22       91.57     22.41 o 
   6   6  29       34.05       22.38     24.35 o 
   7   6  29      259.98      260.19     30.33 o 
   8   6  29      102.58      119.98     30.16 o 
   9   6  29       93.79      117.99     42.23 o 
   1   7  29        3.96       24.14     21.33 o 
   2   7  29      252.02      221.89     25.60 o 
   3   7  29       22.78       23.33     22.83 o 
   4   7  29      140.29      170.15     26.00 o 
   5   7  29       24.54       -6.71     24.62 o 
   6   7  29      372.65      344.11     33.33 o 
   7   7  29      147.66      205.87     35.57 o 
   8   7  29       77.40      112.69     91.72 o 
   0   8  29      462.13      447.57     43.83 o 
   1   8  29      363.01      346.63     29.68 o 
   2   8  29       27.04       35.66     27.75 o 
   3   8  29      349.63      324.71     30.30 o 
   4   8  29        8.32       24.26     25.95 o 
   5   8  29       14.22      -26.23     28.47 o 
   1   9  29       44.66       28.83     68.14 o 
   2   9  29      707.24      466.47     89.10 o 
   0   0  30     2435.58     2774.81    112.64 o 
   1   0  30     2768.63     2574.01     63.58 o 
   2   0  30     6003.59     5044.91    166.91 o 
   3   0  30     2665.45     2452.84    109.30 o 
   4   0  30        4.81        2.98     25.11 o 
   5   0  30      114.42       65.82     24.54 o 
   6   0  30      217.54      236.14     30.54 o 
   7   0  30      137.88      187.48     40.85 o 
   8   0  30        0.14       11.27     27.87 o 
   9   0  30      715.43      760.92     45.47 o 
  10   0  30        8.87        1.97     35.56 o 
  11   0  30       78.05       74.18     67.18 o 
  12   0  30      314.75      487.44     91.72 o 
   1   1  30      302.02      335.21     20.86 o 
   2   1  30      927.75      882.68     26.75 o 
   3   1  30       89.41      131.41     14.66 o 
   4   1  30      149.33      171.75     19.61 o 
   5   1  30      486.08      430.91     23.23 o 
   6   1  30     1832.91     1651.90     41.45 o 
   7   1  30        0.01       15.36     19.30 o 
   8   1  30     1418.07     1373.54     39.28 o 
   9   1  30      136.05      142.60     24.67 o 
  10   1  30       70.50       16.62     33.93 o 
  11   1  30       10.47      -24.13     38.01 o 
  12   1  30      427.72      617.17     72.34 o 
   0   2  30      885.48      905.26     38.64 o 
   1   2  30      160.82      193.68     16.91 o 
   2   2  30     2114.75     1817.40     36.80 o 
   3   2  30      811.05      799.36     25.81 o 
   4   2  30      688.99      681.09     25.23 o 
   5   2  30      930.70      797.36     30.27 o 
   6   2  30       24.43       53.19     19.03 o 
   7   2  30        0.84       27.68     19.77 o 
   8   2  30        9.43       19.44     21.00 o 
   9   2  30      130.36      148.24     24.77 o 
  10   2  30        7.53       25.59     34.20 o 
  11   2  30       75.81      124.96     35.35 o 
   1   3  30       54.28      109.75     15.82 o 
   2   3  30        9.92       15.15     14.51 o 
   3   3  30      181.90      213.70     17.78 o 
   4   3  30     1318.69     1211.75     31.96 o 
   5   3  30      309.49      357.58     23.37 o 
   6   3  30        1.39       57.62     20.30 o 
   7   3  30      166.66      142.24     23.45 o 
   8   3  30        0.05       41.37     27.00 o 
   9   3  30      165.75      197.23     25.78 o 
  10   3  30        0.10       62.67     33.64 o 
  11   3  30       92.53      111.16     38.97 o 
   0   4  30     1713.48     1610.85     61.93 o 
   1   4  30      116.33      125.68     17.08 o 
   2   4  30       94.58      119.19     16.80 o 
   3   4  30      120.14      115.20     18.90 o 
   4   4  30      950.10      905.55     31.42 o 
   5   4  30       97.51      127.10     22.64 o 
   6   4  30        0.00       29.32     21.35 o 
   7   4  30        1.42       -3.82     21.32 o 
   8   4  30       48.72       53.07     23.20 o 
   9   4  30      215.09      270.85     46.15 o 
  10   4  30       85.44       98.08     32.65 o 
   1   5  30        0.10       39.55     17.05 o 
   2   5  30        1.91        8.64     17.03 o 
   3   5  30      341.20      332.88     23.74 o 
   4   5  30      260.03      246.42     22.28 o 
   5   5  30        0.07       20.01     20.76 o 
   6   5  30       19.91       21.29     21.93 o 
   7   5  30        8.34       16.91     24.62 o 
   8   5  30       76.86      168.15     28.05 o 
   9   5  30      113.40      138.80     36.53 o 
  10   5  30       15.15      -34.07     70.76 o 
   0   6  30     3095.53     2545.21     77.54 o 
   1   6  30        4.11      -10.08     19.05 o 
   2   6  30      293.44      324.26     23.60 o 
   3   6  30      164.27      226.09     22.97 o 
   4   6  30       87.05      123.50     21.20 o 
   5   6  30        0.01        8.24     23.50 o 
   6   6  30      133.34      113.70     26.96 o 
   7   6  30      230.88      254.72     31.56 o 
   8   6  30       35.97       70.78     34.57 o 
   9   6  30      316.61      349.17     55.22 o 
   1   7  30      648.38      599.14     31.34 o 
   2   7  30      330.61      328.96     27.94 o 
   3   7  30       59.53       51.73     23.51 o 
   4   7  30       59.71       51.63     24.41 o 
   5   7  30        0.25      -22.90     24.90 o 
   6   7  30      186.20      189.42     30.37 o 
   7   7  30      220.14      303.33     42.53 o 
   8   7  30       42.90      322.34     76.00 o 
   0   8  30      253.79      172.68     58.13 o 
   1   8  30       16.07       65.77     25.59 o 
   2   8  30       76.59       99.69     29.09 o 
   3   8  30       17.96       31.04     25.33 o 
   4   8  30      113.75      111.49     28.17 o 
   5   8  30        0.17      -46.88     46.88 o 
   1   9  30      161.72       73.38     73.38 o 
   1   1  31      190.94      192.98     15.69 o 
   2   1  31       15.37       61.41     14.72 o 
   3   1  31      592.42      510.84     23.08 o 
   4   1  31       31.68       19.51     17.30 o 
   5   1  31      658.50      627.26     26.87 o 
   6   1  31        0.69       70.73     20.55 o 
   7   1  31        5.69        7.70     19.53 o 
   8   1  31        1.31       43.88     20.19 o 
   9   1  31      300.74      271.64     27.59 o 
  10   1  31       84.56      120.98     34.52 o 
  11   1  31        3.76       -2.66     50.00 o 
   0   2  31      398.93      374.31     27.21 o 
   1   2  31      125.29      105.72     15.84 o 
   2   2  31      336.51      298.74     17.50 o 
   3   2  31      425.09      465.59     19.91 o 
   4   2  31        0.45        6.24     17.31 o 
   5   2  31      342.49      323.74     26.63 o 
   6   2  31      285.86      308.23     31.69 o 
   7   2  31       15.93       38.38     20.23 o 
   8   2  31       36.68      127.88     39.03 o 
   9   2  31       70.27       54.39     23.23 o 
  10   2  31       36.07       91.64     31.48 o 
  11   2  31      116.23       96.65     51.13 o 
   1   3  31      554.73      480.35     20.45 o 
   2   3  31      329.43      346.66     18.84 o 
   3   3  31      219.60      239.80     18.77 o 
   4   3  31       24.48       43.73     16.94 o 
   5   3  31        0.08       13.72     19.99 o 
   6   3  31       45.13       67.34     21.42 o 
   7   3  31       80.85       78.56     22.50 o 
   8   3  31        4.13       11.31     31.84 o 
   9   3  31      121.28      150.24     42.00 o 
  10   3  31       18.71       53.37     28.76 o 
  11   3  31       29.60      167.72     68.14 o 
   0   4  31       81.77      219.38     64.09 o 
   1   4  31      808.59      712.20     26.63 o 
   2   4  31       35.19       32.05     16.28 o 
   3   4  31      287.56      273.65     21.46 o 
   4   4  31        9.58       28.25     18.91 o 
   5   4  31       35.95       17.53     20.89 o 
   6   4  31      281.19      272.27     25.45 o 
   7   4  31       45.62       64.47     22.76 o 
   8   4  31       13.54        3.61     23.45 o 
   9   4  31      228.78      233.24     45.07 o 
  10   4  31       80.54      125.79     65.52 o 
   1   5  31        4.20       -7.27     17.72 o 
   2   5  31      149.14      174.09     19.16 o 
   3   5  31      214.64      209.85     21.74 o 
   4   5  31      173.59      168.72     23.59 o 
   5   5  31      379.21      417.22     29.07 o 
   6   5  31        8.93       11.26     22.33 o 
   7   5  31      113.01      109.67     27.16 o 
   8   5  31      143.11      123.39     29.06 o 
   9   5  31      307.70      366.50     58.40 o 
   0   6  31      269.94      318.28     32.91 o 
   1   6  31        0.31       12.85     19.35 o 
   2   6  31        1.20       -3.17     19.95 o 
   3   6  31      563.89      577.10     29.68 o 
   4   6  31      209.13      264.44     24.97 o 
   5   6  31       68.90       71.03     25.32 o 
   6   6  31       46.76       36.69     26.08 o 
   7   6  31       26.65       43.29     27.55 o 
   8   6  31       26.57       22.72     37.60 o 
   1   7  31        6.24       14.28     21.79 o 
   2   7  31       28.56       70.49     38.05 o 
   3   7  31        4.52      -22.93     22.93 o 
   4   7  31       44.54       41.85     26.56 o 
   5   7  31        1.35      -21.92     27.74 o 
   6   7  31       51.18       73.99     30.40 o 
   7   7  31       99.54      152.13     55.41 o 
   0   8  31       36.81       46.60     35.01 o 
   1   8  31      183.56      170.57     30.64 o 
   2   8  31       36.60       35.88     28.41 o 
   3   8  31       23.69       23.55     25.81 o 
   4   8  31        3.94       18.46     29.22 o 
   5   8  31        8.37      -49.79    107.45 o 
   1   9  31        0.43      -65.52     65.52 o 
   0   0  32     1470.61     1244.60     71.26 o 
   1   0  32     2491.94     2130.62     68.60 o 
   2   0  32        4.04       22.02     22.33 o 
   3   0  32      865.42      791.45     34.08 o 
   4   0  32      861.39      708.52     42.67 o 
   5   0  32       37.54       53.35     25.03 o 
   6   0  32        8.69        9.71     26.26 o 
   7   0  32      150.25      253.28     38.96 o 
   8   0  32      356.38      401.68     36.98 o 
   9   0  32      162.40       90.14     43.47 o 
  10   0  32       22.33       32.24     33.42 o 
  11   0  32      296.81      334.43     45.30 o 
   1   1  32     4768.39     4283.05     68.04 o 
   2   1  32     5065.26     4591.00     87.84 o 
   3   1  32      569.06      540.80     23.39 o 
   4   1  32       43.98       40.08     20.86 o 
   5   1  32     2999.57     2551.29     54.97 o 
   6   1  32        9.77       38.93     19.12 o 
   7   1  32     1280.30     1218.44     36.88 o 
   8   1  32      144.91      192.22     23.05 o 
   9   1  32        9.23       37.20     23.61 o 
  10   1  32      194.54      214.75     33.92 o 
  11   1  32      167.95      228.90     29.27 o 
   0   2  32       99.60       98.26     22.41 o 
   1   2  32      444.61      417.47     19.19 o 
   2   2  32        6.71       26.09     14.17 o 
   3   2  32      126.45      127.53     17.20 o 
   4   2  32       16.60      -10.70     17.53 o 
   5   2  32        6.83       41.99     19.95 o 
   6   2  32        1.31       37.89     21.72 o 
   7   2  32       13.52       35.01     22.88 o 
   8   2  32      285.20      357.87     30.52 o 
   9   2  32      344.34      357.88     28.71 o 
  10   2  32        9.90      -23.01     33.90 o 
  11   2  32      522.03      524.75     86.24 o 
   1   3  32     1546.91     1401.19     32.24 o 
   2   3  32      438.75      507.32     21.38 o 
   3   3  32     2856.86     2573.29     50.48 o 
   4   3  32      403.06      337.44     20.90 o 
   5   3  32       13.25       45.94     25.77 o 
   6   3  32       15.66       10.69     20.33 o 
   7   3  32        3.18       -5.02     25.29 o 
   8   3  32      299.90      282.91     30.41 o 
   9   3  32        7.76       12.59     30.05 o 
  10   3  32        0.81        2.19     28.52 o 
   0   4  32       62.07       36.83     30.36 o 
   1   4  32      865.38      915.52     28.09 o 
   2   4  32        0.30       -5.18     17.24 o 
   3   4  32      203.21      204.43     20.89 o 
   4   4  32      255.22      228.35     21.52 o 
   5   4  32      232.50      246.08     25.36 o 
   6   4  32      261.14      276.51     25.87 o 
   7   4  32        0.02      -12.91     21.61 o 
   8   4  32       30.51       27.78     24.12 o 
   9   4  32       46.65      168.09     84.84 o 
  10   4  32        1.83      104.83     65.52 o 
   1   5  32      687.80      627.81     27.25 o 
   2   5  32       12.34       29.77     17.62 o 
   3   5  32       93.56      164.61     20.81 o 
   4   5  32      312.19      349.54     32.80 o 
   5   5  32      166.22      262.21     25.43 o 
   6   5  32       89.33       92.97     23.82 o 
   7   5  32       32.04       57.65     26.51 o 
   8   5  32        6.20        8.88     27.29 o 
   9   5  32      115.41      120.41     40.79 o 
   0   6  32       48.80       96.11     27.92 o 
   1   6  32      134.28       97.99     22.74 o 
   2   6  32       94.76       82.75     21.73 o 
   3   6  32       11.77       35.31     23.16 o 
   4   6  32      289.36      284.39     31.11 o 
   5   6  32       96.19       86.91     26.37 o 
   6   6  32      213.61      248.54     30.72 o 
   7   6  32      188.40      196.40     30.66 o 
   8   6  32      159.54      173.64     42.84 o 
   1   7  32        5.76       45.30     23.95 o 
   2   7  32        8.43       44.46     42.76 o 
   3   7  32       34.21       18.15     24.18 o 
   4   7  32      800.39      738.72     38.02 o 
   5   7  32      127.34      142.17     31.33 o 
   6   7  32        1.78       18.73     29.72 o 
   7   7  32       71.22       86.48     83.86 o 
   0   8  32       42.16       88.25     70.00 o 
   1   8  32        1.29       10.28     35.14 o 
   2   8  32      138.68      225.03     39.87 o 
   3   8  32        0.45       20.56     25.90 o 
   4   8  32       79.54      103.16     43.01 o 
   1   1  33      570.77      725.73     25.98 o 
   2   1  33      251.07      343.76     21.07 o 
   3   1  33      130.38      169.58     16.73 o 
   4   1  33       98.88       95.28     20.92 o 
   5   1  33      142.87      184.12     23.46 o 
   6   1  33        0.09        8.19     18.81 o 
   7   1  33       31.84       58.96     19.94 o 
   8   1  33        0.02       14.96     20.59 o 
   9   1  33       56.07       93.84     26.23 o 
  10   1  33       28.28       46.58     27.85 o 
  11   1  33       31.19       27.42     50.00 o 
   0   2  33     1216.49     1072.67     40.19 o 
   1   2  33     2447.35     2032.15     39.33 o 
   2   2  33      518.77      450.56     19.80 o 
   3   2  33      118.97       84.67     17.16 o 
   4   2  33      272.03      246.76     24.14 o 
   5   2  33      434.37      339.30     30.08 o 
   6   2  33        0.32       87.43     28.02 o 
   7   2  33       17.07       85.78     33.00 o 
   8   2  33       56.74       72.42     28.94 o 
   9   2  33       21.63       71.55     27.48 o 
  10   2  33       27.09       80.88     38.94 o 
  11   2  33      111.28      141.08     66.83 o 
   1   3  33     2266.57     1995.64     40.00 o 
   2   3  33       43.95       66.52     15.88 o 
   3   3  33       47.05       76.07     17.19 o 
   4   3  33       37.41       66.50     19.79 o 
   5   3  33       52.07       83.84     21.35 o 
   6   3  33       43.23       60.04     23.35 o 
   7   3  33       57.07       17.05     30.48 o 
   8   3  33       61.48      111.31     27.57 o 
   9   3  33      102.43      149.70     30.45 o 
  10   3  33       43.41       33.82     31.90 o 
   0   4  33     1085.45      994.62     65.47 o 
   1   4  33     1370.08     1156.67     31.27 o 
   2   4  33      244.34      232.44     20.56 o 
   3   4  33       34.38       34.48     18.55 o 
   4   4  33      151.66      159.80     20.42 o 
   5   4  33      210.57      221.65     36.75 o 
   6   4  33      139.95      157.67     24.43 o 
   7   4  33      114.01       84.32     23.77 o 
   8   4  33       74.05      100.44     28.21 o 
   9   4  33       67.98      220.13     81.70 o 
   1   5  33      230.73      264.48     22.95 o 
   2   5  33       46.45       41.38     19.59 o 
   3   5  33      139.57      121.64     20.24 o 
   4   5  33        6.49       33.59     19.37 o 
   5   5  33     1595.49     1365.19     43.10 o 
   6   5  33       69.86       85.71     24.02 o 
   7   5  33        0.02        4.80     36.66 o 
   8   5  33       87.30      103.06     29.96 o 
   9   5  33       67.45        7.86     60.27 o 
   0   6  33       56.56       96.16     29.42 o 
   1   6  33       31.12       49.50     22.24 o 
   2   6  33      157.25      162.85     23.57 o 
   3   6  33       36.98       72.58     22.15 o 
   4   6  33       20.70        8.07     20.71 o 
   5   6  33      182.34      186.95     29.32 o 
   6   6  33       15.90       15.22     26.90 o 
   7   6  33       30.65      -10.49     27.54 o 
   8   6  33        0.00        5.10     72.07 o 
   1   7  33       16.61       39.35     24.86 o 
   2   7  33        1.30       27.08     25.22 o 
   3   7  33      143.22      154.77     26.78 o 
   4   7  33       45.53       32.09     25.28 o 
   5   7  33      748.39      703.06     42.57 o 
   6   7  33        1.31      107.45     68.14 o 
   7   7  33        0.10      -10.48     78.62 o 
   0   8  33      293.90      330.35     73.54 o 
   1   8  33       31.28       48.80     32.40 o 
   2   8  33       13.76       52.38     28.57 o 
   3   8  33      292.05      280.62     41.65 o 
   4   8  33      133.31      134.59     52.57 o 
   0   0  34     8429.13     7401.94    258.14 o 
   1   0  34     1448.19     1216.98     50.81 o 
   2   0  34       56.14       65.65     24.25 o 
   3   0  34      226.01      246.17     31.40 o 
   4   0  34     1293.60     1107.69     71.78 o 
   5   0  34      411.25      433.04     34.89 o 
   6   0  34       44.38       67.91     27.80 o 
   7   0  34      516.03      424.41     37.21 o 
   8   0  34      109.53      131.21     31.57 o 
   9   0  34      177.97      137.99     34.55 o 
  10   0  34      109.57      138.51     35.47 o 
  11   0  34      356.95      351.16     65.52 o 
   1   1  34     9827.77     9003.22    168.68 o 
   2   1  34       93.44      147.71     18.26 o 
   3   1  34     1445.73     1137.86     38.52 o 
   4   1  34      578.20      560.56     44.34 o 
   5   1  34      284.34      330.52     26.53 o 
   6   1  34      328.95      294.15     26.09 o 
   7   1  34        2.06       20.59     19.91 o 
   8   1  34       44.56       78.71     22.62 o 
   9   1  34        6.04       29.26     29.89 o 
  10   1  34      203.76      290.51     28.75 o 
  11   1  34      155.43       94.10     53.72 o 
   0   2  34     5834.55     5278.66    135.77 o 
   1   2  34       41.88       90.58     15.34 o 
   2   2  34       79.75      121.37     16.11 o 
   3   2  34        4.89       10.27     17.89 o 
   4   2  34      165.55      150.84     23.28 o 
   5   2  34      745.24      712.11     36.82 o 
   6   2  34      318.89      308.22     26.75 o 
   7   2  34      973.33      885.20     42.31 o 
   8   2  34       42.77      109.88     27.30 o 
   9   2  34        2.48       22.08     28.23 o 
  10   2  34        3.84       52.61     40.90 o 
  11   2  34      263.33      576.54     91.72 o 
   1   3  34     1632.68     1482.08     34.19 o 
   2   3  34       39.23       40.74     15.94 o 
   3   3  34      716.23      643.66     25.99 o 
   4   3  34      780.29      700.55     30.22 o 
   5   3  34      261.80      215.13     26.29 o 
   6   3  34       99.62      198.57     34.01 o 
   7   3  34       80.61      103.52     29.91 o 
   8   3  34       10.37       22.49     28.68 o 
   9   3  34       71.87       74.95     33.00 o 
  10   3  34       51.25      185.61     64.13 o 
   0   4  34        0.06       42.40     27.95 o 
   1   4  34      250.88      250.99     20.55 o 
   2   4  34      623.55      599.77     27.98 o 
   3   4  34       36.45       85.05     19.81 o 
   4   4  34        0.89       57.05     21.01 o 
   5   4  34      446.27      451.62     33.60 o 
   6   4  34      142.11      125.35     24.29 o 
   7   4  34      218.33      158.13     28.10 o 
   8   4  34       91.02       75.73     28.34 o 
   9   4  34      430.45      463.57     39.78 o 
   1   5  34      389.49      378.98     25.00 o 
   2   5  34      796.71      838.10     31.62 o 
   3   5  34        0.79       28.93     20.79 o 
   4   5  34       24.95       63.85     19.81 o 
   5   5  34        3.14       70.52     24.70 o 
   6   5  34       54.81       77.26     23.93 o 
   7   5  34       89.85      120.09     28.35 o 
   8   5  34       76.66       39.45     28.60 o 
   0   6  34      259.07      201.65     31.62 o 
   1   6  34       56.44       66.43     25.53 o 
   2   6  34       12.91        1.75     21.08 o 
   3   6  34      719.62      752.52     33.85 o 
   4   6  34       39.38       40.99     21.52 o 
   5   6  34       37.22       39.59     29.06 o 
   6   6  34      200.93      193.96     30.63 o 
   7   6  34      233.47      299.88     37.36 o 
   8   6  34      130.03      104.83     70.76 o 
   1   7  34      163.99      159.52     25.19 o 
   2   7  34        1.75       44.34     37.67 o 
   3   7  34       30.78       35.58     25.14 o 
   4   7  34        0.44       11.89     25.35 o 
   5   7  34      399.71      388.58     36.56 o 
   6   7  34       44.33       70.76     68.14 o 
   0   8  34       69.09       84.72     47.15 o 
   1   8  34        5.02       14.62     49.94 o 
   2   8  34        5.44       70.14     34.99 o 
   3   8  34       22.84       71.76     40.86 o 
   4   8  34       82.78       44.55     57.65 o 
   1   1  35      207.59      329.39     27.03 o 
   2   1  35       65.50       30.00     19.91 o 
   3   1  35       66.59       94.94     20.87 o 
   4   1  35      733.65      678.09     33.48 o 
   5   1  35       12.53       49.33     20.61 o 
   6   1  35      249.97      289.73     26.07 o 
   7   1  35      100.52      122.29     24.56 o 
   8   1  35      210.33      229.29     27.49 o 
   9   1  35       70.13       54.46     34.15 o 
  10   1  35        3.87      103.60     44.54 o 
   0   2  35      349.34      411.25     33.40 o 
   1   2  35     1142.01      972.09     27.90 o 
   2   2  35        0.00       23.33     16.21 o 
   3   2  35      128.29      121.99     19.79 o 
   4   2  35      867.18      789.62     34.17 o 
   5   2  35        3.15       46.21     24.12 o 
   6   2  35      276.00      304.22     25.75 o 
   7   2  35       29.46      112.26     25.95 o 
   8   2  35      124.85      206.22     39.73 o 
   9   2  35       24.04       23.87     28.25 o 
  10   2  35        0.43       76.25     36.69 o 
   1   3  35      168.64      175.42     17.39 o 
   2   3  35      107.96       90.89     17.05 o 
   3   3  35       20.14       58.06     17.78 o 
   4   3  35       47.48       87.01     24.17 o 
   5   3  35        6.95       39.71     25.98 o 
   6   3  35       70.31      146.07     25.24 o 
   7   3  35      187.33      200.17     31.65 o 
   8   3  35       72.85      133.80     31.82 o 
   9   3  35      168.75      195.25     38.13 o 
  10   3  35      203.07      311.85     86.48 o 
   0   4  35      228.83      247.53     32.78 o 
   1   4  35      921.54      802.72     27.63 o 
   2   4  35       48.40       66.98     20.09 o 
   3   4  35      255.42      271.37     22.84 o 
   4   4  35        0.00        4.57     20.67 o 
   5   4  35       72.73      136.25     23.31 o 
   6   4  35      163.05      198.06     30.03 o 
   7   4  35      285.19      220.26     30.17 o 
   8   4  35        9.17       20.13     31.04 o 
   9   4  35        4.12       86.31     41.42 o 
   1   5  35        0.05       45.63     23.25 o 
   2   5  35      161.25      161.53     20.79 o 
   3   5  35       33.74       68.71     19.63 o 
   4   5  35      145.61      135.81     24.62 o 
   5   5  35      144.91      106.39     24.67 o 
   6   5  35       47.82       83.59     31.62 o 
   7   5  35       13.43       -6.07     27.27 o 
   8   5  35       40.36       59.57     38.36 o 
   0   6  35       27.09       93.95     37.45 o 
   1   6  35        5.25       20.48     22.18 o 
   2   6  35       12.53       10.49     21.83 o 
   3   6  35        0.82       53.60     22.34 o 
   4   6  35       44.57       91.96     22.13 o 
   5   6  35       73.02       67.32     27.42 o 
   6   6  35        5.56       33.88     29.49 o 
   7   6  35        0.84       48.96     51.63 o 
   1   7  35        0.08       61.19     24.81 o 
   2   7  35      189.59      277.95     49.81 o 
   3   7  35        4.35        7.73     25.45 o 
   4   7  35        4.21      -20.05     24.79 o 
   5   7  35       18.49      127.76     66.83 o 
   0   8  35        0.02       70.07     68.14 o 
   1   8  35       11.41       67.79     83.31 o 
   2   8  35      587.50      518.63     53.37 o 
   3   8  35      113.62       93.37     72.07 o 
   0   0  36      167.51      167.16     38.28 o 
   1   0  36      176.47      225.44     28.18 o 
   2   0  36        0.28        1.98     24.15 o 
   3   0  36     2336.15     2111.39     86.64 o 
   4   0  36      527.72      462.20     54.08 o 
   5   0  36     1222.02     1056.58     62.48 o 
   6   0  36        0.16       -9.74     48.87 o 
   7   0  36     1079.55     1074.10     50.81 o 
   8   0  36      121.02      161.57     33.36 o 
   9   0  36      418.89      391.57     52.89 o 
  10   0  36      339.24      629.50    147.76 o 
   1   1  36       60.09       89.07     23.15 o 
   2   1  36       70.17       57.73     20.82 o 
   3   1  36     1276.20     1082.74     43.78 o 
   4   1  36      763.96      766.36     35.81 o 
   5   1  36        0.64       34.47     23.79 o 
   6   1  36        2.36       40.21     22.44 o 
   7   1  36      372.78      379.70     29.17 o 
   8   1  36       95.54      128.05     26.11 o 
   9   1  36      117.07      118.72     31.70 o 
  10   1  36       31.19      202.42     58.76 o 
   0   2  36      544.42      470.39     35.13 o 
   1   2  36       80.08       96.81     17.71 o 
   2   2  36       33.34       11.08     16.67 o 
   3   2  36      329.36      371.54     24.35 o 
   4   2  36      579.30      516.57     33.53 o 
   5   2  36       94.23      122.80     23.41 o 
   6   2  36      168.16      235.16     25.25 o 
   7   2  36      439.56      471.80     33.55 o 
   8   2  36       56.45       87.01     29.44 o 
   9   2  36       64.25      159.67     45.29 o 
  10   2  36      234.90      351.15     92.03 o 
   1   3  36      229.81      243.09     18.49 o 
   2   3  36      139.68      175.03     19.30 o 
   3   3  36      380.99      405.66     24.71 o 
   4   3  36      316.97      299.01     34.22 o 
   5   3  36      329.88      356.78     29.73 o 
   6   3  36      250.08      293.14     28.15 o 
   7   3  36      530.66      586.31     38.79 o 
   8   3  36      430.37      539.05     45.32 o 
   9   3  36       27.89       50.58     36.75 o 
  10   3  36      270.26      393.09     94.34 o 
   0   4  36       51.13       74.99     29.88 o 
   1   4  36        8.76       27.89     17.03 o 
   2   4  36       45.27       55.85     19.94 o 
   3   4  36       46.16       75.98     20.07 o 
   4   4  36       69.95       80.74     26.47 o 
   5   4  36       73.41      118.32     25.60 o 
   6   4  36      729.88      743.45     43.05 o 
   7   4  36       71.54       64.84     27.82 o 
   8   4  36      230.07      295.99     38.80 o 
   1   5  36     1054.27      946.96     34.28 o 
   2   5  36       79.77      107.75     20.49 o 
   3   5  36      421.52      424.53     26.09 o 
   4   5  36        1.50       11.43     22.95 o 
   5   5  36       33.50       59.39     24.33 o 
   6   5  36       47.58       90.69     36.18 o 
   7   5  36      169.96      174.19     33.88 o 
   8   5  36      444.19      589.64    112.69 o 
   0   6  36       68.72       96.63     30.04 o 
   1   6  36       82.77      108.23     26.13 o 
   2   6  36      225.14      182.91     25.10 o 
   3   6  36        4.88       44.10     22.55 o 
   4   6  36        5.40        6.56     26.59 o 
   5   6  36      130.49      154.07     29.52 o 
   6   6  36       18.40       33.46     30.26 o 
   7   6  36        0.03       37.44     51.00 o 
   1   7  36      654.72      578.77     32.94 o 
   2   7  36      185.51      239.85     57.00 o 
   3   7  36      115.51      110.67     27.12 o 
   4   7  36      189.74      202.28     39.25 o 
   5   7  36      261.04      199.17     73.38 o 
   1   8  36      170.70      123.17     78.62 o 
   2   8  36       36.54      109.14     94.34 o 
   1   1  37      389.99      352.43     25.70 o 
   2   1  37        2.05       21.74     20.16 o 
   3   1  37       41.49       85.99     25.27 o 
   4   1  37      176.51      138.39     30.55 o 
   5   1  37      245.00      282.25     25.72 o 
   6   1  37       66.27       89.87     23.40 o 
   7   1  37       54.28      116.70     24.62 o 
   8   1  37       54.78      100.48     26.00 o 
   9   1  37       19.16       91.01     29.44 o 
  10   1  37      119.52      349.00    115.62 o 
   0   2  37      266.24      232.69     35.02 o 
   1   2  37      191.01      200.90     21.31 o 
   2   2  37      112.53       94.58     18.23 o 
   3   2  37      503.85      458.44     30.04 o 
   4   2  37      116.15      123.49     26.62 o 
   5   2  37        3.06       60.30     23.54 o 
   6   2  37        0.04       18.30     22.66 o 
   7   2  37      101.39      267.56     63.32 o 
   8   2  37      156.02      170.79     29.90 o 
   9   2  37      266.78      773.71    196.69 o 
  10   2  37        0.00       86.95     44.57 o 
   1   3  37     1248.69     1016.33     29.70 o 
   2   3  37       95.25      144.43     22.93 o 
   3   3  37      512.31      569.88     31.71 o 
   4   3  37       72.12      115.49     27.35 o 
   5   3  37        5.80       43.68     32.36 o 
   6   3  37      247.90      364.29     33.27 o 
   7   3  37      239.19      365.53     32.94 o 
   8   3  37       95.39       77.39     31.27 o 
   9   3  37      537.69      916.40    205.88 o 
   0   4  37     1142.36     1095.21     44.57 o 
   1   4  37       76.74      115.82     20.03 o 
   2   4  37      167.67      165.24     21.47 o 
   3   4  37      424.41      433.29     25.49 o 
   4   4  37       57.70      119.44     25.96 o 
   5   4  37        3.33        6.66     24.42 o 
   6   4  37       22.12        8.86     28.39 o 
   7   4  37      158.28      126.93     32.31 o 
   8   4  37       21.63       27.57     31.62 o 
   1   5  37     1727.23     1503.72     45.77 o 
   2   5  37       38.03       16.09     19.66 o 
   3   5  37      215.69      225.42     23.42 o 
   4   5  37       76.15       73.18     24.09 o 
   5   5  37       50.00       85.88     25.95 o 
   6   5  37       13.80       38.25     27.93 o 
   7   5  37     1172.95     1156.09     57.61 o 
   0   6  37     1319.78     1176.34     60.61 o 
   1   6  37      134.74      143.03     27.90 o 
   2   6  37        0.60      -22.45     23.01 o 
   3   6  37      307.32      299.94     33.86 o 
   4   6  37       17.20       23.31     26.87 o 
   5   6  37      297.79      283.10     35.03 o 
   6   6  37       11.23       82.14     39.15 o 
   1   7  37      471.07      474.47     34.53 o 
   2   7  37      108.57      157.50     30.69 o 
   3   7  37        2.37       39.03     29.84 o 
   4   7  37        2.39       56.85     45.67 o 
   5   7  37        0.55       68.14     68.14 o 
   1   8  37      172.19      152.00     78.62 o 
   0   0  38     1278.15     1211.78     73.56 o 
   1   0  38     1680.79     1541.39     58.41 o 
   2   0  38      127.44      159.56     29.09 o 
   3   0  38       38.64       63.48     36.03 o 
   4   0  38       11.87       75.52     48.48 o 
   5   0  38      570.64      422.15     46.66 o 
   6   0  38      628.54      684.94     73.90 o 
   7   0  38        5.56       80.63     41.50 o 
   8   0  38       15.16      128.45     43.89 o 
   9   0  38        0.25        6.78     46.31 o 
   1   1  38        2.01       22.80     17.82 o 
   2   1  38       79.70      119.94     20.12 o 
   3   1  38     2282.18     1954.03     59.39 o 
   4   1  38      496.84      443.43     36.89 o 
   5   1  38        2.65       50.88     25.87 o 
   6   1  38      357.69      380.36     34.15 o 
   7   1  38        0.02       37.18     27.94 o 
   8   1  38      107.71      127.61     27.89 o 
   9   1  38       48.07      121.93     29.05 o 
  10   1  38     1234.73     1063.97     89.10 o 
   0   2  38      399.59      373.32     33.98 o 
   1   2  38      431.19      499.57     26.48 o 
   2   2  38      127.66      159.51     22.94 o 
   3   2  38       39.69      125.61     26.50 o 
   4   2  38       89.34       96.81     25.80 o 
   5   2  38      207.97      200.22     25.22 o 
   6   2  38      198.60      173.71     26.12 o 
   7   2  38       73.23      203.79     63.36 o 
   8   2  38       76.49       98.06     29.01 o 
   9   2  38       18.98       84.89     29.87 o 
   1   3  38       46.48       82.49     20.02 o 
   2   3  38      543.54      557.14     27.64 o 
   3   3  38       20.23       39.03     22.06 o 
   4   3  38       84.10      146.27     26.07 o 
   5   3  38      131.41      162.24     26.12 o 
   6   3  38       87.19      195.11     36.28 o 
   7   3  38       31.68       62.58     27.54 o 
   8   3  38        0.34       12.35     28.17 o 
   9   3  38       86.05      138.89     57.65 o 
   0   4  38        4.89       65.68     25.27 o 
   1   4  38       75.84      120.80     19.61 o 
   2   4  38        3.45       32.54     22.27 o 
   3   4  38       10.93       65.11     25.35 o 
   4   4  38      173.66      180.03     27.90 o 
   5   4  38      341.14      326.25     34.38 o 
   6   4  38      205.69      272.41     37.46 o 
   7   4  38       75.32       70.20     29.34 o 
   8   4  38        8.61       25.30     43.15 o 
   1   5  38      194.61      241.53     28.74 o 
   2   5  38      376.99      329.54     27.15 o 
   3   5  38       11.77       59.17     26.48 o 
   4   5  38        3.22       65.55     28.74 o 
   5   5  38       71.20       28.77     27.88 o 
   6   5  38       14.00       38.60     28.91 o 
   7   5  38      322.37      427.88     58.18 o 
   0   6  38      105.13      149.38     32.07 o 
   1   6  38      326.12      361.54     34.06 o 
   2   6  38       45.77       27.83     30.17 o 
   3   6  38      193.61      236.68     31.59 o 
   4   6  38       93.36       87.74     28.69 o 
   5   6  38        1.97       21.85     38.93 o 
   6   6  38      360.76      398.34     96.96 o 
   1   7  38      203.99      290.29     30.69 o 
   2   7  38       54.89       59.35     29.00 o 
   3   7  38      233.89      225.82     38.04 o 
   4   7  38      169.56      230.62     70.76 o 
   1   1  39        7.94       49.07     18.81 o 
   2   1  39     1388.41     1134.76     36.27 o 
   3   1  39       98.92      137.30     27.53 o 
   4   1  39      197.30      238.96     35.32 o 
   5   1  39      143.06      178.49     27.56 o 
   6   1  39       40.63       85.82     31.44 o 
   7   1  39       46.07      133.59     30.28 o 
   8   1  39      131.99      297.85     45.89 o 
   9   1  39       11.19       20.06     32.41 o 
   0   2  39      437.62      358.92     34.94 o 
   1   2  39      110.99      100.32     20.71 o 
   2   2  39        6.67       13.31     20.76 o 
   3   2  39      851.07      858.58     49.29 o 
   4   2  39       45.40       37.03     26.37 o 
   5   2  39       60.13       76.89     23.52 o 
   6   2  39       89.51      165.13     27.35 o 
   7   2  39        0.83        3.63     26.91 o 
   8   2  39       87.74      175.23     36.13 o 
   9   2  39       44.05       31.14     53.67 o 
   1   3  39       24.60       66.02     20.67 o 
   2   3  39     1080.69      890.50     33.65 o 
   3   3  39       13.05       37.12     23.16 o 
   4   3  39      160.14      169.56     26.72 o 
   5   3  39       20.73       90.50     32.42 o 
   6   3  39       74.44      101.56     31.17 o 
   7   3  39      150.89      209.82     31.64 o 
   8   3  39      468.36      440.09     36.93 o 
   9   3  39      500.75      423.98     56.34 o 
   0   4  39      405.15      379.01     35.06 o 
   1   4  39      170.04      222.38     22.36 o 
   2   4  39       30.12       17.72     22.27 o 
   3   4  39       53.89       86.92     26.18 o 
   4   4  39       62.77       56.97     26.55 o 
   5   4  39      414.47      425.73     33.98 o 
   6   4  39      388.16      356.14     36.96 o 
   7   4  39      103.39      179.13     41.95 o 
   8   4  39       56.40       91.92     94.34 o 
   1   5  39      200.77      187.75     28.25 o 
   2   5  39        2.46       -9.91     22.12 o 
   3   5  39       11.13       70.97     22.68 o 
   4   5  39       55.37       83.70     28.74 o 
   5   5  39      194.61      195.04     31.12 o 
   6   5  39        8.90       44.72     33.43 o 
   7   5  39      112.91      101.30     49.73 o 
   0   6  39        0.95       31.48     34.80 o 
   1   6  39     1038.42     1022.69     41.21 o 
   2   6  39       28.41        6.15     27.87 o 
   3   6  39        1.89       64.12     24.62 o 
   4   6  39        0.67       22.86     28.55 o 
   5   6  39       29.90       32.58     37.17 o 
   6   6  39       53.85      670.88     94.34 o 
   1   7  39       32.55       76.67     38.55 o 
   2   7  39       33.13       35.71     40.47 o 
   3   7  39        5.95       28.84     35.58 o 
   0   0  40      754.67      754.70     62.32 o 
   1   0  40      257.71      239.72     31.97 o 
   2   0  40      242.11      198.92     30.88 o 
   3   0  40     1677.64     1359.04     71.65 o 
   4   0  40      151.25      212.34     47.75 o 
   5   0  40      294.81      479.39    129.67 o 
   6   0  40      393.45      446.76     51.97 o 
   7   0  40       13.26      156.04     43.89 o 
   8   0  40      393.30      473.84     57.78 o 
   9   0  40      557.38      607.99    117.93 o 
   1   1  40     2210.11     1795.35     45.48 o 
   2   1  40      715.37      742.99     34.11 o 
   3   1  40      327.42      340.02     36.71 o 
   4   1  40       26.62       41.59     33.64 o 
   5   1  40        3.53       43.00     26.62 o 
   6   1  40      203.04      296.93     36.25 o 
   7   1  40       28.85      105.55     30.88 o 
   8   1  40        3.73       31.16     39.02 o 
   9   1  40      206.53      254.20    107.45 o 
   0   2  40        5.17       21.35     27.73 o 
   1   2  40      255.57      248.78     23.40 o 
   2   2  40      146.83      159.37     26.75 o 
   3   2  40      223.22      261.59     36.68 o 
   4   2  40      159.01      170.55     29.21 o 
   5   2  40      153.54      146.80     28.78 o 
   6   2  40      796.15      815.66     39.75 o 
   7   2  40       24.52       39.03     28.21 o 
   8   2  40      589.39      609.28     42.94 o 
   9   2  40       18.53       41.93     52.41 o 
   1   3  40        0.55       41.72     22.51 o 
   2   3  40      837.82      815.11     36.10 o 
   3   3  40      497.13      549.70     36.11 o 
   4   3  40        8.20       86.75     45.16 o 
   5   3  40      586.46      636.57     70.99 o 
   6   3  40        0.46       70.55     26.59 o 
   7   3  40      122.55      136.30     30.15 o 
   8   3  40      378.86      553.02     59.81 o 
   0   4  40       35.43       49.73     30.26 o 
   1   4  40     1112.11     1064.03     44.31 o 
   2   4  40       23.72       35.68     23.55 o 
   3   4  40       13.52       20.01     25.56 o 
   4   4  40      286.51      253.12     30.57 o 
   5   4  40       10.01       98.40     39.48 o 
   6   4  40       31.63       79.64     29.51 o 
   7   4  40        2.60      438.39    365.58 o 
   8   4  40     1074.58     1289.35    141.51 o 
   1   5  40      158.82      167.43     29.79 o 
   2   5  40      138.99      169.11     24.14 o 
   3   5  40      444.95      407.03     34.48 o 
   4   5  40      575.06      657.49     40.71 o 
   5   5  40       36.88        4.64     35.18 o 
   6   5  40      210.17      355.74     47.78 o 
   0   6  40        5.77       34.70     35.39 o 
   1   6  40      366.43      403.47     31.50 o 
   2   6  40       69.63      100.10     35.16 o 
   3   6  40      521.59      509.85     32.65 o 
   4   6  40       11.02       13.88     32.75 o 
   5   6  40        1.72      -34.07     60.27 o 
   1   7  40        0.18       58.43     36.80 o 
   2   7  40       63.53       99.14     85.14 o 
   3   7  40        6.66       74.29     49.79 o 
   1   1  41      321.83      320.39     23.83 o 
   2   1  41       17.10       83.70     22.26 o 
   3   1  41       60.30       98.69     35.81 o 
   4   1  41      106.41      165.58     30.32 o 
   5   1  41       17.44       50.49     27.36 o 
   6   1  41      203.30      298.41     32.66 o 
   7   1  41       13.75      115.76     46.69 o 
   8   1  41       41.44      158.69     42.78 o 
   9   1  41       24.75       89.10    102.20 o 
   0   2  41       16.60       40.19     28.72 o 
   1   2  41      100.08       81.72     20.88 o 
   2   2  41       10.62       18.58     31.06 o 
   3   2  41        3.11       35.95     26.57 o 
   4   2  41      179.06      152.16     29.03 o 
   5   2  41       84.53      125.96     27.83 o 
   6   2  41      105.40      169.94     40.65 o 
   7   2  41      280.96      319.39     39.07 o 
   8   2  41      625.74      673.17     92.57 o 
   1   3  41      837.36      770.02     35.59 o 
   2   3  41      358.03      370.04     27.60 o 
   3   3  41      244.85      295.06     36.47 o 
   4   3  41      239.45      246.37     33.20 o 
   5   3  41      166.54      327.22     75.96 o 
   6   3  41       76.80      158.52     40.05 o 
   7   3  41       52.18       87.10     29.63 o 
   8   3  41      914.02      994.28     70.21 o 
   0   4  41        0.04       10.64     45.39 o 
   1   4  41       30.31       58.07     26.17 o 
   2   4  41      277.47      259.72     32.82 o 
   3   4  41      141.50      123.10     30.36 o 
   4   4  41       86.14      118.09     31.12 o 
   5   4  41      251.66      264.16     31.55 o 
   6   4  41       83.35       86.22     29.30 o 
   7   4  41      347.96      340.68     68.14 o 
   1   5  41       91.81       84.64     27.64 o 
   2   5  41        1.10       -0.36     26.42 o 
   3   5  41      156.20      208.40     44.34 o 
   4   5  41       74.19       68.59     31.62 o 
   5   5  41      280.72      260.29     33.15 o 
   6   5  41       58.27      144.41     42.71 o 
   0   6  41      862.47      849.01     56.03 o 
   1   6  41        9.64       50.84     24.93 o 
   2   6  41      865.22      819.41     41.21 o 
   3   6  41      290.23      345.34     34.03 o 
   4   6  41       58.76       37.38     50.87 o 
   1   7  41       31.28      127.03     66.42 o 
   2   7  41        2.06      -42.65     42.65 o 
   0   0  42     1680.27     1330.19     79.28 o 
   1   0  42       61.73       90.51     28.64 o 
   2   0  42      573.04      597.94     56.31 o 
   3   0  42        2.44      -18.83     40.88 o 
   4   0  42       31.71       78.62     65.52 o 
   5   0  42      625.42      773.23     79.10 o 
   6   0  42       80.68      172.06     44.90 o 
   7   0  42      509.32      607.70     61.70 o 
   8   0  42       28.61      321.88    150.69 o 
   9   0  42        7.07       -2.62     96.96 o 
   1   1  42       58.12      103.76     20.88 o 
   2   1  42       54.74       77.20     30.18 o 
   3   1  42        1.92       18.24     25.96 o 
   4   1  42       38.67       84.54     29.40 o 
   5   1  42      683.56      728.32     40.93 o 
   6   1  42      393.39      321.47     35.19 o 
   7   1  42      293.53      357.94     39.60 o 
   8   1  42      194.63      241.51     68.26 o 
   0   2  42      437.47      514.18     47.66 o 
   1   2  42        0.81       69.40     22.74 o 
   2   2  42       82.78       97.54     38.58 o 
   3   2  42       45.18       66.94     28.60 o 
   4   2  42      125.20      177.79     47.83 o 
   5   2  42      804.92      809.30     43.92 o 
   6   2  42       23.55       33.20     38.78 o 
   7   2  42      462.90      470.07     43.26 o 
   8   2  42       47.33      154.62     81.24 o 
   1   3  42       62.68       94.64     24.01 o 
   2   3  42      257.01      323.05     27.70 o 
   3   3  42       69.22      194.46     52.57 o 
   4   3  42      148.87      260.15     44.24 o 
   5   3  42       96.81      282.04     66.19 o 
   6   3  42       51.98       85.39     33.56 o 
   7   3  42       40.28      127.77     55.74 o 
   8   3  42      473.46      469.09     70.76 o 
   0   4  42      154.48      196.56     35.52 o 
   1   4  42      389.60      349.66     39.07 o 
   2   4  42      282.97      320.42     33.07 o 
   3   4  42       28.60       47.68     30.09 o 
   4   4  42      308.51      309.41     32.73 o 
   5   4  42      150.86      160.85     30.76 o 
   6   4  42      152.24      264.86     46.58 o 
   7   4  42      709.23      948.74    237.17 o 
   1   5  42       72.23       92.10     33.94 o 
   2   5  42       14.03       69.47     30.08 o 
   3   5  42       36.80       55.36     38.95 o 
   4   5  42      268.74      275.89     38.20 o 
   5   5  42       52.93       84.96     42.03 o 
   6   5  42        1.63      179.23     86.72 o 
   0   6  42      263.12      320.34     42.87 o 
   1   6  42        3.17       41.70     28.11 o 
   2   6  42        0.00       18.73     30.73 o 
   3   6  42       30.45      -21.12     42.57 o 
   4   6  42        7.74       26.53     51.00 o 
   1   1  43      252.16      261.06     29.38 o 
   2   1  43       22.30       54.38     30.80 o 
   3   1  43      126.70       98.63     31.35 o 
   4   1  43       66.00       91.32     30.60 o 
   5   1  43       14.63       89.55     31.39 o 
   6   1  43        2.59       53.96     30.62 o 
   7   1  43        0.07      183.95     60.69 o 
   8   1  43       93.96      256.82    107.45 o 
   0   2  43      247.76      241.81     40.41 o 
   1   2  43       23.08      139.19     51.45 o 
   2   2  43      108.97      113.98     27.99 o 
   3   2  43      184.90      204.77     32.05 o 
   4   2  43        0.28      153.42     49.67 o 
   5   2  43      392.38      459.09     37.45 o 
   6   2  43       45.53      181.16     56.18 o 
   7   2  43       76.36       77.42     35.66 o 
   1   3  43       22.26       46.39     23.34 o 
   2   3  43        0.01       94.75     41.08 o 
   3   3  43      136.26      234.32     54.57 o 
   4   3  43        7.96      241.58     54.99 o 
   5   3  43      219.13      317.44     55.85 o 
   6   3  43       61.67      178.37     86.67 o 
   7   3  43       29.25       34.07     78.62 o 
   0   4  43        8.31       34.12     35.19 o 
   1   4  43       41.70       60.02     28.24 o 
   2   4  43       30.98       43.38     28.16 o 
   3   4  43        2.14        4.72     31.45 o 
   4   4  43       49.59       85.44     33.56 o 
   5   4  43       57.51       94.22     32.62 o 
   6   4  43      289.12      355.31     86.22 o 
   1   5  43      201.29      191.59     36.26 o 
   2   5  43        3.58      -13.67     30.28 o 
   3   5  43       98.08      137.45     31.10 o 
   4   5  43       75.46      146.51     38.84 o 
   5   5  43        2.67       90.37     41.25 o 
   0   6  43       37.10      122.52     38.11 o 
   1   6  43      418.02      437.86     36.81 o 
   2   6  43       40.93       66.70     49.75 o 
   3   6  43      518.74      441.63     85.17 o 
   0   0  44      937.55      852.03     68.14 o 
   1   0  44      603.79      810.82    108.48 o 
   2   0  44      392.06      408.89     47.99 o 
   3   0  44       17.21       23.89     55.95 o 
   4   0  44     1380.23     1291.89    180.82 o 
   5   0  44      740.86      632.80     58.15 o 
   6   0  44      342.47      367.13     53.30 o 
   7   0  44      107.71      397.92    163.79 o 
   8   0  44        5.37       49.79     96.96 o 
   1   1  44     1228.69     1100.70     40.37 o 
   2   1  44      172.22      201.21     34.57 o 
   3   1  44      239.02      280.74     31.94 o 
   4   1  44       17.24       62.39     30.66 o 
   5   1  44        5.33       71.14     29.75 o 
   6   1  44       76.01       97.46     32.35 o 
   7   1  44        0.34      155.94     89.27 o 
   0   2  44        1.43       99.73     38.50 o 
   1   2  44      110.94      146.78     28.20 o 
   2   2  44       85.94       81.18     28.36 o 
   3   2  44       23.77       81.62     29.50 o 
   4   2  44      566.14      508.56     40.65 o 
   5   2  44       63.88      129.55     40.87 o 
   6   2  44       49.72      137.25     36.32 o 
   7   2  44       34.85       78.62     78.62 o 
   1   3  44       62.90       60.55     32.82 o 
   2   3  44      835.29      871.30     58.57 o 
   3   3  44      167.42      256.78     47.68 o 
   4   3  44      182.64      368.66     63.42 o 
   5   3  44      108.20      159.37     34.95 o 
   6   3  44      113.81      594.29    177.14 o 
   0   4  44      273.70      208.94     53.18 o 
   1   4  44       49.57       34.69     50.49 o 
   2   4  44       59.74       79.58     35.76 o 
   3   4  44      271.94      218.89     36.66 o 
   4   4  44      253.92      228.03     41.65 o 
   5   4  44       43.89      121.05     58.18 o 
   6   4  44        5.11      338.06     73.38 o 
   1   5  44       37.17       66.28     34.80 o 
   2   5  44       26.06      110.28     49.55 o 
   3   5  44      378.03      393.81     42.05 o 
   4   5  44       37.37      100.81     37.82 o 
   5   5  44        2.83      -31.45     60.27 o 
   0   6  44       45.27      133.65     62.90 o 
   1   6  44      486.33      494.53     56.34 o 
   2   6  44      121.08       74.99     42.71 o 
   1   1  45       49.97       97.10     24.27 o 
   2   1  45       82.30      189.51     53.06 o 
   3   1  45      447.95      320.34     34.29 o 
   4   1  45       63.08      117.48     32.23 o 
   5   1  45       13.96       84.49     30.85 o 
   6   1  45        3.84       58.46     34.99 o 
   7   1  45       19.23      193.93    102.20 o 
   0   2  45      257.80      286.48     35.62 o 
   1   2  45      480.35      424.39     30.02 o 
   2   2  45       31.83       40.81     28.32 o 
   3   2  45       74.86       49.30     32.61 o 
   4   2  45        5.28       29.49     31.94 o 
   5   2  45       82.84      191.60     38.97 o 
   6   2  45       14.87       71.80     35.27 o 
   1   3  45      566.16      480.09     35.22 o 
   2   3  45       23.48       74.56     31.38 o 
   3   3  45      337.47      441.91     46.40 o 
   4   3  45      248.00      357.60     45.30 o 
   5   3  45      472.39      527.34     44.09 o 
   0   4  45      111.82      115.05     53.18 o 
   1   4  45       16.09       40.04     35.19 o 
   2   4  45      188.26      247.44     37.51 o 
   3   4  45      118.22      115.87     35.15 o 
   4   4  45        3.09        4.00     46.62 o 
   5   4  45       13.12       -1.31     53.74 o 
   1   5  45      607.24      585.22     43.07 o 
   2   5  45      325.03      376.69     95.58 o 
   3   5  45      136.76      173.54     76.00 o 
   4   5  45      344.52     1462.31    117.93 o 
   0   0  46      664.78     1082.32     86.48 o 
   1   0  46        1.50      233.24     81.24 o 
   2   0  46       23.23      657.84    302.68 o 
   3   0  46      448.78      568.40    116.68 o 
   4   0  46      530.14      584.90     68.26 o 
   5   0  46      133.63      144.86     46.92 o 
   6   0  46      126.59      199.10     49.14 o 
   7   0  46      301.50      985.36    133.65 o 
   1   1  46      568.55      562.61     32.90 o 
   2   1  46       29.22      124.07     39.72 o 
   3   1  46       57.49       60.14     30.82 o 
   4   1  46       17.44      112.89     41.43 o 
   5   1  46      422.50      492.64     39.78 o 
   6   1  46       23.26       35.69     49.30 o 
   0   2  46       10.86       83.05     32.75 o 
   1   2  46      319.34      381.51     30.42 o 
   2   2  46        0.02       27.66     29.09 o 
   3   2  46        6.26       44.34     32.61 o 
   4   2  46        0.16       53.45     37.87 o 
   5   2  46       37.42       97.87     38.16 o 
   1   3  46      329.59      334.08     33.39 o 
   2   3  46      736.50      576.36     58.15 o 
   3   3  46      528.46      480.87     49.27 o 
   4   3  46       43.07      110.46     33.37 o 
   5   3  46      479.14      581.78     99.58 o 
   0   4  46       31.47       16.81     49.19 o 
   1   4  46      170.56      199.95     35.86 o 
   2   4  46        0.54       66.52     33.96 o 
   3   4  46      145.40      163.41     36.24 o 
   4   4  46       95.01       72.81     47.30 o 
   1   5  46      113.87      107.44     67.33 o 
   2   5  46      359.99      403.87     71.63 o 
   1   1  47       29.25       73.49     28.53 o 
   2   1  47       38.00       42.59     29.95 o 
   3   1  47        0.94      -30.62     30.62 o 
   4   1  47       36.05      103.94     37.15 o 
   5   1  47       27.54       85.36     31.79 o 
   6   1  47        5.30      148.24    103.51 o 
   0   2  47      435.58      425.33     41.31 o 
   1   2  47       81.96      154.80     27.41 o 
   2   2  47      117.77      182.57     46.42 o 
   3   2  47        9.20        8.48     47.48 o 
   4   2  47       87.88      181.96     34.46 o 
   5   2  47      236.20      340.58     51.41 o 
   1   3  47       27.81       30.90     30.91 o 
   2   3  47      258.86      197.42     71.24 o 
   3   3  47       38.94       85.18     33.15 o 
   4   3  47      280.13      361.72     45.01 o 
   0   4  47       52.15       31.05     57.65 o 
   1   4  47      305.43      315.72     35.65 o 
   2   4  47      127.31      110.55     38.86 o 
   3   4  47        2.43       55.29     48.86 o 
   4   4  47      505.68      471.71     96.96 o 
   1   5  47       97.09      112.69     62.90 o 
   2   5  47      491.08      293.51     91.72 o 
   0   0  48        6.85        2.47     94.34 o 
   1   0  48      261.20      276.73     48.22 o 
   2   0  48      446.33      520.87     54.83 o 
   3   0  48        0.34       39.70     51.79 o 
   4   0  48      538.34      567.46    120.55 o 
   5   0  48        0.40      103.98     56.64 o 
   6   0  48        0.01       99.58     96.96 o 
   1   1  48      584.61      584.91     39.20 o 
   2   1  48       53.97       54.70     30.52 o 
   3   1  48        0.85       62.82     35.40 o 
   4   1  48      257.48      346.43     39.15 o 
   5   1  48       12.26      121.91     65.61 o 
   6   1  48      197.54      372.13    104.83 o 
   0   2  48       47.77      104.05     41.92 o 
   1   2  48      491.70      510.07     38.23 o 
   2   2  48      324.43      383.51     42.54 o 
   3   2  48      193.73      188.35     48.51 o 
   4   2  48      362.68      410.52     40.55 o 
   1   3  48        0.86       -1.82     41.75 o 
   2   3  48      110.08      102.20     56.64 o 
   3   3  48       22.98      138.60     37.85 o 
   4   3  48      545.34      545.09    102.20 o 
   0   4  48        1.34       20.97     57.65 o 
   1   4  48      337.51      277.22     66.83 o 
   2   4  48        0.49       67.00     59.65 o 
   3   4  48      815.11      723.29    110.07 o 
   1   1  49      155.76      193.10     32.10 o 
   2   1  49       71.28      115.07     31.51 o 
   3   1  49        0.24       89.90     67.94 o 
   4   1  49       26.55      132.18     39.66 o 
   5   1  49       18.62      238.48     91.72 o 
   0   2  49       19.08       24.47     59.71 o 
   1   2  49      240.61      270.96     39.12 o 
   2   2  49      692.61      623.54     48.80 o 
   3   2  49      279.99      309.22     39.25 o 
   4   2  49      135.34      269.92     83.86 o 
   1   3  49       58.33      173.39     69.35 o 
   2   3  49        7.25      112.12     46.58 o 
   3   3  49      626.91      607.04     86.48 o 
   0   4  49      306.46      290.89     73.38 o 
   1   4  49       17.01       31.45     62.90 o 
   2   4  49      601.34     1423.00    128.41 o 
   0   0  50      234.13      110.07     89.10 o 
   1   0  50       27.45       24.08     43.43 o 
   2   0  50      242.62      272.65     50.33 o 
   3   0  50      288.16      260.34     77.00 o 
   4   0  50       35.08      217.51     94.34 o 
   1   1  50       38.51      107.86     39.46 o 
   2   1  50        2.49       74.61     40.25 o 
   3   1  50      111.10       90.78     82.37 o 
   0   2  50      182.67      214.85     66.63 o 
   1   2  50       59.29      159.06     40.70 o 
   2   2  50        7.93      121.32     46.31 o 
   3   2  50       70.42      161.33     49.17 o 
   1   3  50      188.27      371.41     90.41 o 
   2   3  50       16.68      132.96     48.45 o 
   1   1  51      121.83      208.06     34.88 o 
   2   1  51        0.18      156.25     36.53 o 
   3   1  51       63.71       38.54    127.10 o 
   0   2  51      286.75      259.44     94.34 o 
   1   2  51        3.72      215.21     71.96 o 
   2   2  51       31.67      121.46     59.76 o 
   3   2  51      217.22      -83.86     99.58 o 
   1   3  51      308.21      332.69    102.20 o 
   1   0  52       70.05      220.13     68.14 o 
   2   0  52      122.33      120.55     68.14 o 
   1   1  52        0.88       89.37     41.27 o 
   2   1  52       41.19       79.82     42.23 o 
   0   2  52      834.97      880.53    128.41 o 
   1   2  52      243.04      406.42     65.52 o 
                                                 
